# Supplementary material for: All-Trans Retinoic Acid Attenuates Transmissible Gastroenteritis Virus-Induced Inflammation in IPEC-J2 Cells via Suppressing the RLRs/NF‐κB Signaling Pathway
Source: Front Immunol. 2022 Jan 31;13:734171. doi: 10.3389/fimmu.2022.734171 (PMC8841732; doi:10.3389/fimmu.2022.734171)
Supplement: Supplementary file 1 [file DataSheet_1.zip › Raw data-2021-12-18/Raw Data Results.xlsx]

## Sheet: Cell viability
48h		0uM	1uM	10uM	20uM	40uM	60uM	80uM	100uM	200uM
		101.623	97.8641	99.1672	94.0606	99.4441	100.051	101.806	101.786	31.8734
		99.8554	105.194	111.087	104.286	100.491	101.097	96.3207	96.4022	36.8253
		101.216	98.3536	107.784	103.329	104.327	97.5668	97.7745	100.784	31.5762
		101.839	99.6437	102.478	105.06	101.33	107.503	95.4248	96.2841	33.991
		100.523	107.21	94.5045	104.241	97.8071	98.5238	97.5709	94.6389	65.2536
		99.8554	101.203	109.523	107.613	96.0927	90.6481	97.1107	98.8577	42.5061
		92.6883	99.8758	107.992	105.789	110.003	100.886	97.3917	101.163	44.929
		102.401	107.426	97.8519	100.918	96.5488	91.9146	94.2154	94.1502	37.8271
	均值(%)	100	102.096	103.798	103.162	100.755	98.5238	97.2019	98.0082	40.5977

## Sheet: Cytokines expressions
Items	IL-1β	IL-6	IL-8	TNF-a	IL-10
CON-1	1.03015	0.971405	1.08659	0.989977	0.966299
CON-2	0.925285	0.951197	1.05179	1.079	0.991897
CON-3	1.00274	1.03454	0.9188	0.994549	1.13693
CON-4	1.0574	1.05547	0.944311	0.95329	0.892974
TGEV-1	9.06204	37.8017	8.58442	11.8578	24.9823
TGEV-2	8.87751	31.8489	9.55101	11.8402	26.9306
TGEV-3	8.69167	36.0589	9.43831	11.2427	23.9303
TGEV-4	9.62784	30.95	8.30094	11.3354	25.6762
T+ATRA1-1	7.89784	26.4624	7.79674	9.87995	26.0345
T+ATRA1-2	7.82116	33.2681	8.34015	10.8829	25.8556
T+ATRA1-3	9.42944	38.0493	8.17867	12.9118	22.0892
T+ATRA1-4	10.5029	37.9155	9.53758	10.8608	25.9108
T+ATRA10-1	9.14416	34.8026	8.02071	10.3375	26.628
T+ATRA10-2	9.47618	33.302	8.13634	10.637	22.7652
T+ATRA10-3	8.29539	32.2977	9.13609	11.733	28.2254
T+ATRA10-4	9.29034	31.3194	8.75045	11.0557	28.6606
T+ATRA20-1	8.93794	30.9506	7.62808	10.603	25.3425
T+ATRA20-2	8.46951	30.0797	9.55391	10.7913	28.4938
T+ATRA20-3	9.59493	32.0481	9.12857	11.0406	20.207
T+ATRA20-4	8.72333	35.5444	9.11833	10.1882	29.6035
T+ATRA40-1	7.63232	31.7519	9.43493	8.63897	26.1872
T+ATRA40-2	7.33826	26.6377	7.90779	8.11063	26.455
T+ATRA40-3	8.49559	23.4824	7.69618	8.16326	25.6721
T+ATRA40-4	8.32436	28.4276	9.30321	9.53057	25.3851
T+ATRA60-1	3.39555	6.15357	3.61481	2.27047	20.1367
T+ATRA60-2	4.29488	6.23736	3.38836	2.14327	20.4829
T+ATRA60-3	3.84525	5.89888	3.54311	2.30793	18.7531
T+ATRA60-4	3.1725	5.98863	3.25702	2.42975	20.6186
T+ATRA80-1	3.03997	3.688	3.2875	1.31323	10.6141
T+ATRA80-2	2.97215	2.74997	3.04853	1.11609	10.7237
T+ATRA80-3	3.1068	3.03651	3.20025	1.14182	14.5357
T+ATRA80-4	2.96531	4.81663	3.09485	1.52663	8.94767

## Sheet: Cytokines concentrations
Cytokines concentrations
Items	IL-1β	IL-6	IL-8	TNF-a	IL-10
CON-1	34.311	769.883	259.472	210.706	112.521
CON-2	31.1465	795.125	266.476	202	105.752
CON-3	33.517	809.85	247.754	211.106	102.757
CON-4	33.0529	694.683	244.719	244.466	111.892
ATRA-1	28.4768	671.334	239.444	205.509	114.074
ATRA-2	28.2889	603.917	258.959	200.357	107.824
ATRA-3	32.1246	722.344	248.501	217.592	116.478
ATRA-4	29.873	685.638	230.946	201.423	117.717
TGEV-1	38.9408	967.507	291.313	284.755	123.671
TGEV-2	38.7681	987.49	313.537	273.383	133.158
TGEV-3	40.452	901.352	356.909	302.922	123.727
TGEV-4	36.2634	931.116	305.086	276.004	122.839
T+ATRA-1	34.0157	840.981	266.569	241.09	112.595
T+ATRA-2	31.4073	750.11	289.633	236.47	119.603
T+ATRA-3	35.9144	755.369	257.231	221.101	118.235
T+ATRA-4	34.5527	850.868	311.436	216.525	116.182

## Sheet: Cytokines-UV-TGEV 
Cytokines concentrations
Items	IL-1β	IL-6	IL-8	TNF-a	IL-10
Control-1	34.7739	767.822	254.442	254.416	108.915
Control-2	38.8279	740.354	259.821	222.455	115.572
Control-3	37.9218	680.625	284.712	248.102	112.447
Control-4	40.8203	767.503	315.917	252.238	102.498
UV-inactivated-TGEV-1	41.9329	761.328	278.4	266.216	100.852
UV-inactivated-TGEV-2	43.7809	765.906	273.989	271.518	102.572
UV-inactivated-TGEV-3	36.9056	813.284	274.944	239.362	105.623
UV-inactivated-TGEV-4	35.6543	694.679	227.223	237.223	109.377

## Sheet: LDH
Items	LDH (U/L)
CON-1	316.885
CON-2	302.581
CON-3	305.678
CON-4	294.619
ATRA-1	298.158
ATRA-2	298.158
ATRA-3	313.64
ATRA-4	296.241
TGEV-1	399.903
TGEV-2	396.954
TGEV-3	425.708
TGEV-4	404.326
T+ATRA-1	334.874
T+ATRA-2	304.941
T+ATRA-3	318.064
T+ATRA-4	313.346

## Sheet: Cytokines-BAY
Cytokines expressions								Cytokines concentrations
Items	IL-1β	IL-6	IL-8	TNF-a	IL-10			Items	IL-1β	IL-6	IL-8	TNF-a	IL-10
CON-1	1.15219	0.996554	1.04907	1.12798	0.821495			CON-1	33.9978	766.545	268.415	208.113	112.558
CON-2	0.889741	1.05591	0.903566	0.910471	0.932635			CON-2	32.8059	700.535	283.004	232.373	101.203
CON-3	1.04855	1.04521	1.29053	1.0766	1.24049			CON-3	36.7807	687.865	256.975	246.928	107.62
CON-4	0.899946	0.913867	0.745968	0.873927	1.0245			CON-4	36.7343	761.754	240.508	237.23	100.593
TGEV-1	5.86947	27.973	8.86365	27.0918	16.8812			TGEV-1	40.3695	846.502	304.366	314.549	117.587
TGEV-2	4.64994	22.9108	11.8262	24.3959	19.9262			TGEV-2	45.5823	844.479	358.809	312.348	123.893
TGEV-3	3.77971	22.5783	8.0116	25.6242	16.887			TGEV-3	43.8889	811.048	337.463	269.252	112.632
TGEV-4	4.78305	30.3911	9.54166	30.3857	18.4526			TGEV-4	40.4163	812.539	345.031	283.53	125.595
T+ATRA-1	0.888817	2.15401	1.34323	2.99073	7.95953			T+ATRA-1	38.6101	702.345	279.502	207.856	113.038
T+ATRA-2	0.47718	1.72161	1.38926	2.33284	8.84342			T+ATRA-2	34.911	722.041	298.602	245.257	105.179
T+ATRA-3	0.697326	2.30489	1.32416	3.15565	8.15729			T+ATRA-3	37.1917	757.495	268.479	232.813	110.486
T+ATRA-4	0.943521	2.1269	1.28813	3.35046	6.69969			T+ATRA-4	38.9979	767.503	292.419	245.308	115.553
T+BAY11-7082-1	4.49326	15.3835	5.31854	10.6851	8.98363			T+BAY11-7082-1	39.3215	768.567	303.717	263.45	107.454
T+BAY11-7082-2	4.37718	18.443	5.59977	13.7588	9.71585			T+BAY11-7082-2	39.4418	788.477	285.114	242.747	118.346
T+BAY11-7082-3	3.63961	18.7162	4.64379	15.1734	9.01781			T+BAY11-7082-3	37.3637	753.556	283.68	226.28	112.299
T+BAY11-7082-4	4.24185	19.5795	5.88727	14.0716	7.9939			T+BAY11-7082-4	38.62	804.766	329.888	255.693	120.916

## Sheet: TLRs and RLRs
Items	TLR2	TLR3	TLR4	TLR7	TLR9	MyD88	TRIF	TRAF6	RIG-Ⅰ	MDA5	MAVS
CON-1	1.03353	0.975429	1.02483	1.13733	1.02483	0.936423	0.924164	0.904361	1.09655	1.08099	0.97752
CON-2	0.900594	0.928629	1.0335	1.01793	1.0335	1.01549	0.854575	0.927539	1.00074	0.967723	1.00912
CON-3	1.0774	1.17145	0.943911	0.917414	0.943911	1.09048	1.12903	1.09617	1.00136	0.991474	1.03546
CON-4	1.00391	0.917471	0.990439	0.917414	0.990439	0.953196	1.10658	1.05298	0.910722	0.971325	0.986345
ATRA-1	1.19453	1.26804	1.21625	0.923795	1.12167	1.1468	1.56133	1.29927	1.04178	1.03784	1.02167
ATRA-2	1.05202	1.148	1.23739	0.886163	1.36884	1.13479	1.34405	1.24827	1.20224	1.10004	1.05722
ATRA-3	1.18825	1.14362	1.29201	0.832571	1.00354	1.02058	1.21865	1.37388	1.15214	1.10866	1.18429
ATRA-4	1.13721	1.22296	1.00441	0.821108	1.35714	1.34272	1.54066	1.19825	1.11082	0.986088	1.02672
TGEV-1	1.24055	1.42715	1.35159	1.34317	0.915023	1.86468	3.30169	5.80492	3.26653	7.37854	1.32959
TGEV-2	1.30252	1.53628	1.20573	1.33389	0.747189	1.73696	2.6547	6.11083	3.19954	7.19954	1.3488
TGEV-3	1.37402	1.52728	1.06633	1.48005	0.860608	1.84544	2.93833	6.05993	3.85846	7.34582	1.28058
TGEV-4	1.33153	1.52725	1.27294	1.38093	0.81658	1.59426	2.45013	5.22008	3.24019	7.37715	1.35842
T+ATRA-1	1.28044	1.36094	1.11089	1.21053	1.22766	1.72488	1.97262	4.07015	1.63818	2.09029	1.08599
T+ATRA-2	1.34869	1.23465	1.44499	1.17743	1.25824	1.67747	1.70727	2.74242	1.28201	1.73105	1.02775
T+ATRA-3	1.426	1.21906	1.04162	1.19387	1.2201	1.27841	1.88358	2.61831	1.42346	1.68946	1.11844
T+ATRA-4	1.37528	1.23584	1.5518	1.1693	1.30396	1.79714	2.08195	3.24628	1.36199	1.84438	1.13629

## Sheet: siRNA
												Cytokines expressions							Cytokines concentrations
Items	TLR3		Items	TLR7		Items	RIG-Ⅰ		Items	MDA5		Items	IL-1β	IL-6	IL-8	TNF-a			Items	IL-1β	IL-6	IL-8	TNF-a	IL-10
siNC-1	0.886055		siNC-1	0.758435		siNC-1	0.982449		siNC-1	1.09301		siNC-1	0.800538	0.904872	0.999843	0.973418			siNC-1	29.293	682.861	241.451	214.837	103.774
siNC-2	1.03548		siNC-2	1.0845		siNC-2	1.02339		siNC-2	0.986217		siNC-2	1.04448	0.957003	1.03729	1.01602			siNC-2	26.0378	674.876	255.74	242.694	103.774
siNC-3	1.00824		siNC-3	1.34736		siNC-3	0.910939		siNC-3	0.960196		siNC-3	1.02359	0.916097	0.899882	0.928075			siNC-3	31.5654	773.039	262.603	258.423	108.304
siNC-4	1.07844		siNC-4	0.828011		siNC-4	1.09755		siNC-4	0.962229		siNC-4	1.11909	1.21876	1.0744	1.09686			siNC-4	32.6102	736.84	266.213	237.769	113.852
siTLR3-1	0.486917		siTLR7-1	0.394328		siRIG-Ⅰ-1	0.469265		siMDA5-1	0.543359		T+siNC-1	7.81168	11.5619	5.38171	7.89247			T+siNC-1	44.8633	841.072	340.119	278.161	119.178
siTLR3-2	0.56194		siTLR7-2	0.370508		siRIG-Ⅰ-2	0.52512		siMDA5-2	0.48672		T+siNC-2	6.80941	11.8549	7.10645	9.02934			T+siNC-2	42.3401	817.33	360.049	294.304	127.499
siTLR3-3	0.42534		siTLR7-3	0.463202		siRIG-Ⅰ-3	0.459318		siMDA5-3	0.557491		T+siNC-3	6.60055	10.8354	5.03489	7.70227			T+siNC-3	39.5182	903.249	382.517	305.249	123.69
siTLR3-4	0.441945		siTLR7-4	0.444539		siRIG-Ⅰ-4	0.475641		siMDA5-4	0.576236		T+siNC-4	6.66555	11.187	5.13042	8.69099			T+siNC-4	43.9473	871.522	365.673	282.568	121.767
												T+ATRA-1	0.584998	1.55324	1.29979	1.1648			T+ATRA-1	32.5359	736.627	288.462	237.135	117.569
												T+ATRA-2	0.822404	3.69381	2.22759	1.43686			T+ATRA-2	36.8796	770.377	266.493	257.39	105.604
												T+ATRA-3	0.910001	2.86147	1.65123	1.20717			T+ATRA-3	30.9843	739.395	311.669	220.474	105.494
												T+ATRA-4	0.92347	3.20771	2.36339	1.68563			T+ATRA-4	33.3634	793.481	264.768	242.206	113.519
												T+siTLR3-1	5.96868	9.62001	5.93089	7.16798			T+siTLR3-1	39.828	811.048	380.616	250.749	115.868
												T+siTLR3-2	6.65424	10.1332	5.6673	8.71615			T+siTLR3-2	38.6575	877.803	325.191	275.792	114.666
												T+siTLR3-3	7.31496	10.4529	5.72871	9.17229			T+siTLR3-3	43.7695	793.161	369.463	287.72	122.784
												T+siTLR3-4	5.88226	10.1948	5.48874	6.93104			T+siTLR3-4	45.6251	885.682	406.368	303.962	120.435
												T+siTLR7-1	7.34449	11.0626	7.43629	9.3316			T+siTLR7-1	37.3551	851.719	366.993	288.667	114.832
												T+siTLR7-2	7.94927	11.5796	6.53728	9.3482			T+siTLR7-2	40.6892	886.427	348.497	292.408	116.311
												T+siTLR7-3	6.46357	10.8437	6.6998	8.58632			T+siTLR7-3	41.8902	801.253	384.56	268.249	121.064
												T+siTLR7-4	7.92209	10.7839	4.74899	8.45046			T+siTLR7-4	42.4469	856.829	356.749	305.476	124.578
												T+siRIG-1-1	3.73934	10.3996	4.54554	4.28935			T+siRIG-1-1	34.5194	787.732	319.728	262.681	116.811
												T+siRIG-1-2	4.98858	10.6781	5.49368	5.39083			T+siRIG-1-2	39.1723	823.292	333.179	257.461	109.063
												T+siRIG-1-3	5.35094	10.1817	5.73814	5.2591			T+siRIG-1-3	37.3182	812.858	340.957	272.137	117.033
												T+siRIG-1-4	5.16932	10.8303	5.53336	5.08105			T+siRIG-1-4	37.983	841.604	319.893	276.16	109.821
												T+siMDA5-1	2.02716	4.5735	2.63472	2.07374			T+siMDA5-1	38.1917	796.249	296.203	240.075	116.589
												T+siMDA5-2	2.10494	6.60727	3.51671	2.1817			T+siMDA5-2	33.9737	819.246	323.974	263.351	124.282
												T+siMDA5-3	3.10024	7.41499	3.52342	3.27619			T+siMDA5-3	36.4789	740.779	319.921	269.041	118.401
												T+siMDA5-4	2.63469	5.77258	3.2517	2.64991			T+siMDA5-4	34.4919	809.983	319.913	262.021	115.017

## Sheet: Protein band density
Items	ZO-1/β-actin	Occludin/β-actin	p-IкBα/IкBα	p-NF-κB/NF-κB	TLR3/β-actin	TLR7/β-actin	RIG-Ⅰ/β-actin	MDA5/β-actin			Items	p-NF-κB/NF-κB		Items	p-NF-κB/NF-κB		Items	p-NF-κB/NF-κB
CON-1	0.907759	0.998784	0.915395	0.781205	1.09443	1.13618	0.893138	1.21948			CON-1	0.88091		CON-1	0.896191		siNC-1	0.960885
CON-2	1.07213	1.01158	0.666211	1.46358	0.979621	0.791324	1.2022	0.752856			CON-2	0.937697		CON-2	1.05908		siNC-2	1.05484
CON-3	1.02026	0.989146	1.41835	0.755254	0.925995	1.07215	0.904536	1.02851			CON-3	1.18139		CON-3	1.04562		siNC-3	0.972699
ATRA80-1	1.18482	1.26635	0.448758	0.966136	1.10237	1.22652	1.54153	0.931993			UV-inactivated-TGEV-1	0.977107		TGEV-1	3.82575		T+siNC-1	1.69807
ATRA80-2	1.22864	1.46701	0.65802	0.952975	0.994396	1.16764	1.5218	0.915691			UV-inactivated-TGEV-2	1.06957		TGEV-2	3.379		T+siNC-2	1.58846
ATRA80-3	1.01516	1.53471	0.534631	1.04502	0.984644	1.12249	1.35574	1.10039			UV-inactivated-TGEV-3	1.19895		TGEV-3	3.67322		T+siNC-3	1.63395
TGEV-1	0.545962	0.535267	3.23632	2.88735	1.51992	2.05452	2.28336	2.0071						T+ATRA-1	1.35386		T+ATRA-1	0.544724
TGEV-2	0.382728	0.527573	4.3578	2.81936	1.31239	1.83397	2.62485	2.56271						T+ATRA-2	1.24092		T+ATRA-2	0.648982
TGEV-3	0.439352	0.537145	5.47594	3.12267	1.52019	1.78034	2.45584	2.30571						T+ATRA-3	1.23003		T+ATRA-3	0.57475
T+ATRA80-1	0.97653	1.4103	1.52001	1.09919	0.922347	1.32792	1.7025	0.887187						T+BAY11-7082-1	1.46976		T+siTLR3-1	1.63529
T+ATRA80-2	0.900945	1.41474	1.17415	1.0527	0.80698	1.37895	1.69282	0.995149						T+BAY11-7082-2	1.19802		T+siTLR3-2	1.62954
T+ATRA80-3	0.926331	1.31569	1.95485	0.611979	0.755083	1.40072	0.912097	0.850843						T+BAY11-7082-3	0.695933		T+siTLR3-3	1.73015
																	T+siTLR7-1	1.73628
																	T+siTLR7-2	1.69618
																	T+siTLR7-3	1.81413
																	T+siRIG-1-1	1.14187
																	T+siRIG-1-2	1.28322
																	T+siRIG-1-3	1.18934
																	T+siMDA5-1	1.12008
																	T+siMDA5-2	1.32637
																	T+siMDA5-3	0.94588
