# Supplementary material for: All-Trans Retinoic Acid Attenuates Transmissible Gastroenteritis Virus-Induced Inflammation in IPEC-J2 Cells via Suppressing the RLRs/NF‐κB Signaling Pathway
Source: Front Immunol. 2022 Jan 31;13:734171. doi: 10.3389/fimmu.2022.734171 (PMC8841732; doi:10.3389/fimmu.2022.734171)
Supplement: Supplementary file 1 [file DataSheet_1.zip › Raw data-2021-12-18/Raw data-Immunofluorescence/ATRA/.Metadata/3_image_Y3.tif.cal.xml]

<?xml version="1.0" encoding="utf-8"?>
<Item xmlns:i="http://www.w3.org/2001/XMLSchema-instance" xmlns="http://schemas.datacontract.org/2004/07/LeicaMicrosystems.DataEntities.V3_2">
  <Id>2030abd0-8396-4491-aa9c-6ecf940d7ab1</Id>
  <ParentId i:nil="true" />
  <LinkedItemId i:nil="true" />
  <Type>Computer</Type>
  <SubType i:nil="true" />
  <Index i:nil="true" />
  <Name>Computer</Name>
  <FolderTypeId i:nil="true" />
  <Keywords i:nil="true" />
  <LastModifiedDate>0001-01-01T00:00:00</LastModifiedDate>
  <Owner i:nil="true" />
  <Reader i:nil="true" />
  <Children>
    <Item>
      <Id>f67f8246-c25a-4be3-858a-79e760165c64</Id>
      <ParentId>2030abd0-8396-4491-aa9c-6ecf940d7ab1</ParentId>
      <LinkedItemId i:nil="true" />
      <Type>Drive</Type>
      <SubType>Local Fixed Disk (F:)</SubType>
      <Index i:nil="true" />
      <Name>F:\</Name>
      <FolderTypeId i:nil="true" />
      <Keywords i:nil="true" />
      <LastModifiedDate>0001-01-01T00:00:00</LastModifiedDate>
      <Owner i:nil="true" />
      <Reader i:nil="true" />
      <Children>
        <Item>
          <Id>a7346399-ebf5-4592-9d0c-a13afeb670e8</Id>
          <ParentId>f67f8246-c25a-4be3-858a-79e760165c64</ParentId>
          <LinkedItemId i:nil="true" />
          <Type>Folder</Type>
          <SubType i:nil="true" />
          <Index i:nil="true" />
          <Name>PJN</Name>
          <FolderTypeId i:nil="true" />
          <Keywords i:nil="true" />
          <LastModifiedDate>0001-01-01T00:00:00</LastModifiedDate>
          <Owner i:nil="true" />
          <Reader i:nil="true" />
          <Children>
            <Item>
              <Id>18ed0485-48ff-454b-a9ec-7b1b380d8557</Id>
              <ParentId>a7346399-ebf5-4592-9d0c-a13afeb670e8</ParentId>
              <LinkedItemId i:nil="true" />
              <Type>Folder</Type>
              <SubType i:nil="true" />
              <Index i:nil="true" />
              <Name>NF-KN-FTT细胞</Name>
              <FolderTypeId i:nil="true" />
              <Keywords i:nil="true" />
              <LastModifiedDate>0001-01-01T00:00:00</LastModifiedDate>
              <Owner i:nil="true" />
              <Reader i:nil="true" />
              <Children>
                <Item>
                  <Id>b7bd7ab8-58f9-4a86-93f7-bb5b70c26849</Id>
                  <ParentId>18ed0485-48ff-454b-a9ec-7b1b380d8557</ParentId>
                  <LinkedItemId i:nil="true" />
                  <Type>MultiCollection</Type>
                  <SubType>ImageOverlay</SubType>
                  <Index i:nil="true" />
                  <Name>RA-2</Name>
                  <FolderTypeId i:nil="true" />
                  <Keywords></Keywords>
                  <LastModifiedDate>2020-06-23T22:36:25.3344271+08:00</LastModifiedDate>
                  <Owner i:nil="true" />
                  <Reader i:nil="true" />
                  <Children>
                    <Item>
                      <Id>a888ed9c-2f1b-4e72-9241-f1938b678135</Id>
                      <ParentId>b7bd7ab8-58f9-4a86-93f7-bb5b70c26849</ParentId>
                      <LinkedItemId i:nil="true" />
                      <Type>Collection</Type>
                      <SubType>Image</SubType>
                      <Index i:nil="true" />
                      <Name>3_image_Y3.tif</Name>
                      <FolderTypeId i:nil="true" />
                      <Keywords></Keywords>
                      <LastModifiedDate>2020-06-23T22:36:24.9184033+08:00</LastModifiedDate>
                      <Owner i:nil="true" />
                      <Reader i:nil="true" />
                      <Children>
                        <Item>
                          <Id>d12ce7c3-9bd9-4e98-b2a8-8033d59af24a</Id>
                          <ParentId>a888ed9c-2f1b-4e72-9241-f1938b678135</ParentId>
                          <LinkedItemId i:nil="true" />
                          <Type>Leaf</Type>
                          <SubType>Image</SubType>
                          <Index i:nil="true" />
                          <Name>3_image_Y3.tif</Name>
                          <FolderTypeId i:nil="true" />
                          <Keywords></Keywords>
                          <LastModifiedDate>2020-06-23T22:36:24.055354+08:00</LastModifiedDate>
                          <Owner i:nil="true" />
                          <Reader i:nil="true" />
                          <Children>
                            <Item>
                              <Id>93d13835-da45-4541-8cab-dc664bffcdd1</Id>
                              <ParentId>d12ce7c3-9bd9-4e98-b2a8-8033d59af24a</ParentId>
                              <LinkedItemId i:nil="true" />
                              <Type>Derived</Type>
                              <SubType>Image</SubType>
                              <Index i:nil="true" />
                              <Name>3_image_Y3.tif.thb</Name>
                              <FolderTypeId i:nil="true" />
                              <Keywords></Keywords>
                              <LastModifiedDate>2020-06-23T22:36:24.055354+08:00</LastModifiedDate>
                              <Owner i:nil="true" />
                              <Reader i:nil="true" />
                            </Item>
                          </Children>
                        </Item>
                        <Item>
                          <Id>57d3546c-efcc-4a73-baa3-ed2b49034c62</Id>
                          <ParentId>a888ed9c-2f1b-4e72-9241-f1938b678135</ParentId>
                          <LinkedItemId i:nil="true" />
                          <Type>Leaf</Type>
                          <SubType>Lambda.xml</SubType>
                          <Index i:nil="true" />
                          <Name>3_image_Y3.tif.Lambda.xml</Name>
                          <FolderTypeId i:nil="true" />
                          <Keywords></Keywords>
                          <LastModifiedDate>2020-06-23T22:36:24.1203577+08:00</LastModifiedDate>
                          <Owner i:nil="true" />
                          <Reader i:nil="true" />
                        </Item>
                        <Item>
                          <Id>5e092d6b-302b-46ad-91c3-3e03ba0be87d</Id>
                          <ParentId>a888ed9c-2f1b-4e72-9241-f1938b678135</ParentId>
                          <LinkedItemId i:nil="true" />
                          <Type>Leaf</Type>
                          <SubType>DXScaleBarSettingsData</SubType>
                          <Index i:nil="true" />
                          <Name>3_image_Y3.tif.sbx</Name>
                          <FolderTypeId i:nil="true" />
                          <Keywords></Keywords>
                          <LastModifiedDate>2020-06-23T22:36:24.8834013+08:00</LastModifiedDate>
                          <Owner i:nil="true" />
                          <Reader i:nil="true" />
                        </Item>
                        <Item>
                          <Id>dcc17f39-30df-4278-a4fd-24431060c9d9</Id>
                          <ParentId>a888ed9c-2f1b-4e72-9241-f1938b678135</ParentId>
                          <LinkedItemId i:nil="true" />
                          <Type>Leaf</Type>
                          <SubType>DXExtendedAnnotationData</SubType>
                          <Index i:nil="true" />
                          <Name>3_image_Y3.tif.eax</Name>
                          <FolderTypeId i:nil="true" />
                          <Keywords></Keywords>
                          <LastModifiedDate>2020-06-23T22:36:24.8864015+08:00</LastModifiedDate>
                          <Owner i:nil="true" />
                          <Reader i:nil="true" />
                        </Item>
                      </Children>
                      <ItemValues>
                        <ItemValue>
                          <Id>2dc2a662-a867-45b5-9045-9531444d6cf2</Id>
                          <ItemId>a888ed9c-2f1b-4e72-9241-f1938b678135</ItemId>
                          <Name>Image_Description</Name>
                          <Value xmlns:d14p1="http://www.w3.org/2001/XMLSchema" i:type="d14p1:string"></Value>
                        </ItemValue>
                        <ItemValue>
                          <Id>26e9c70e-e3e8-49f2-81a8-0c80026af299</Id>
                          <ItemId>a888ed9c-2f1b-4e72-9241-f1938b678135</ItemId>
                          <Name>Image_Notes</Name>
                          <Value xmlns:d14p1="http://www.w3.org/2001/XMLSchema" i:type="d14p1:string"></Value>
                        </ItemValue>
                      </ItemValues>
                      <LasImage>
                        <Id>a888ed9c-2f1b-4e72-9241-f1938b678135</Id>
                        <Included>true</Included>
                        <Processed>false</Processed>
                        <UnitName>Microns</UnitName>
                        <CreationUserName>1-PC\1</CreationUserName>
                        <ModificationUserName>1-PC\1</ModificationUserName>
                        <AcquiredDate>2020-06-23T22:36:24.1013566+08:00</AcquiredDate>
                        <CreationDate>2020-06-23T22:36:24.055354+08:00</CreationDate>
                        <ImportDate i:nil="true" />
                        <XMetresPerPixel>1.2142835344587052E-07</XMetresPerPixel>
                        <YMetresPerPixel>1.2142835344587052E-07</YMetresPerPixel>
                        <BitDepth>24</BitDepth>
                        <NumPixelsX>2560</NumPixelsX>
                        <NumPixelsY>1920</NumPixelsY>
                        <FileSize>14745948</FileSize>
                        <DecimalPlaces>3</DecimalPlaces>
                        <Camera>
                          <Id>a888ed9c-2f1b-4e72-9241-f1938b678135</Id>
                          <Name>DFC450 C</Name>
                          <Serial_Number>735694914</Serial_Number>
                          <Exposure>4.2 s</Exposure>
                          <Gamma>7.70</Gamma>
                          <Gain>2.9 x</Gain>
                          <Auto_Exposure>关闭</Auto_Exposure>
                          <Brightness i:nil="true" />
                          <Black_Clip>0</Black_Clip>
                          <White_Clip>255</White_Clip>
                          <Image_Type>彩色</Image_Type>
                          <Capture_Format>2560 x 1920,    Full Frame HQ</Capture_Format>
                          <Shading>(无)</Shading>
                          <Sharpening>关闭</Sharpening>
                        </Camera>
                        <ImageValues>
                          <ImageValue>
                            <Id>c87d6b6e-4068-467c-ac7c-d5fe727a1c1c</Id>
                            <LasImageId>a888ed9c-2f1b-4e72-9241-f1938b678135</LasImageId>
                            <Name>Microscope_Contrast_Method</Name>
                            <Type>System.String</Type>
                            <Value xmlns:d15p1="http://www.w3.org/2001/XMLSchema" i:type="d15p1:string">FLUO</Value>
                          </ImageValue>
                          <ImageValue>
                            <Id>ab9c2b10-0cfd-4f4d-870a-de9ae91eed7e</Id>
                            <LasImageId>a888ed9c-2f1b-4e72-9241-f1938b678135</LasImageId>
                            <Name>Microscope_Stand_Serial_Number</Name>
                            <Type>System.String</Type>
                            <Value xmlns:d15p1="http://www.w3.org/2001/XMLSchema" i:type="d15p1:string">402201</Value>
                          </ImageValue>
                          <ImageValue>
                            <Id>95888968-516a-4cc6-942a-983c93252cdc</Id>
                            <LasImageId>a888ed9c-2f1b-4e72-9241-f1938b678135</LasImageId>
                            <Name>Microscope_Stand_Name</Name>
                            <Type>System.String</Type>
                            <Value xmlns:d15p1="http://www.w3.org/2001/XMLSchema" i:type="d15p1:string">DMI4000B</Value>
                          </ImageValue>
                          <ImageValue>
                            <Id>6b0d8644-3ff6-4fb7-aa89-2bc29427fb02</Id>
                            <LasImageId>a888ed9c-2f1b-4e72-9241-f1938b678135</LasImageId>
                            <Name>Microscope_Stand_Configuration_Software_Version_Infos</Name>
                            <Type>System.String</Type>
                            <Value xmlns:d15p1="http://www.w3.org/2001/XMLSchema" i:type="d15p1:string">O326F167</Value>
                          </ImageValue>
                          <ImageValue>
                            <Id>7c27a7f5-6c64-4fd5-9e08-2f1ac874a508</Id>
                            <LasImageId>a888ed9c-2f1b-4e72-9241-f1938b678135</LasImageId>
                            <Name>Microscope_Lamp</Name>
                            <Type>System.Int32</Type>
                            <Value xmlns:d15p1="http://www.w3.org/2001/XMLSchema" i:type="d15p1:int">0</Value>
                          </ImageValue>
                          <ImageValue>
                            <Id>6fb3ae6c-fb84-4bf7-b065-4cac04ccac0f</Id>
                            <LasImageId>a888ed9c-2f1b-4e72-9241-f1938b678135</LasImageId>
                            <Name>Microscope_Condenser_Name</Name>
                            <Type>System.String</Type>
                            <Value xmlns:d15p1="http://www.w3.org/2001/XMLSchema" i:type="d15p1:string">S28</Value>
                          </ImageValue>
                          <ImageValue>
                            <Id>683aa95a-fdde-4453-952a-c71736f65c4d</Id>
                            <LasImageId>a888ed9c-2f1b-4e72-9241-f1938b678135</LasImageId>
                            <Name>Microscope_Condenser_Article_No</Name>
                            <Type>System.String</Type>
                            <Value xmlns:d15p1="http://www.w3.org/2001/XMLSchema" i:type="d15p1:string">11522106</Value>
                          </ImageValue>
                          <ImageValue>
                            <Id>4c5dfcc0-93d6-40e0-9d13-1809d8bcb8a9</Id>
                            <LasImageId>a888ed9c-2f1b-4e72-9241-f1938b678135</LasImageId>
                            <Name>Microscope_Condenserturret_Prism_Name</Name>
                            <Type>System.String</Type>
                            <Value xmlns:d15p1="http://www.w3.org/2001/XMLSchema" i:type="d15p1:string">BF</Value>
                          </ImageValue>
                          <ImageValue>
                            <Id>c6e6b0e3-7388-40de-aa6d-a8b2ae10e25b</Id>
                            <LasImageId>a888ed9c-2f1b-4e72-9241-f1938b678135</LasImageId>
                            <Name>Microscope_Nosepiece_Objective_Magnification</Name>
                            <Type>System.String</Type>
                            <Value xmlns:d15p1="http://www.w3.org/2001/XMLSchema" i:type="d15p1:string">40</Value>
                          </ImageValue>
                          <ImageValue>
                            <Id>8b4b91ef-eb96-4158-aa6c-d93e06620825</Id>
                            <LasImageId>a888ed9c-2f1b-4e72-9241-f1938b678135</LasImageId>
                            <Name>Microscope_Nosepiece_Objective_Article_No</Name>
                            <Type>System.String</Type>
                            <Value xmlns:d15p1="http://www.w3.org/2001/XMLSchema" i:type="d15p1:string">11506201</Value>
                          </ImageValue>
                          <ImageValue>
                            <Id>7ef77a6c-5751-4db8-97ba-9b52121a4e6c</Id>
                            <LasImageId>a888ed9c-2f1b-4e72-9241-f1938b678135</LasImageId>
                            <Name>Microscope_Nosepiece_Objective_Aperture</Name>
                            <Type>System.String</Type>
                            <Value xmlns:d15p1="http://www.w3.org/2001/XMLSchema" i:type="d15p1:string">0.60</Value>
                          </ImageValue>
                          <ImageValue>
                            <Id>8bd6c9f1-92e4-4002-922c-9bb073bb737f</Id>
                            <LasImageId>a888ed9c-2f1b-4e72-9241-f1938b678135</LasImageId>
                            <Name>Microscope_Nosepiece_Objective_Type</Name>
                            <Type>System.String</Type>
                            <Value xmlns:d15p1="http://www.w3.org/2001/XMLSchema" i:type="d15p1:string">DRY</Value>
                          </ImageValue>
                          <ImageValue>
                            <Id>06eaa655-d7b8-4015-9609-790f8acb6197</Id>
                            <LasImageId>a888ed9c-2f1b-4e72-9241-f1938b678135</LasImageId>
                            <Name>Microscope_Nosepiece_Objective_Tirf_Scan_Conversion_X</Name>
                            <Type>System.String</Type>
                            <Value xmlns:d15p1="http://www.w3.org/2001/XMLSchema" i:type="d15p1:string">0.0000095</Value>
                          </ImageValue>
                          <ImageValue>
                            <Id>86c8e25b-5a23-413a-8a9a-aa472ffb3f00</Id>
                            <LasImageId>a888ed9c-2f1b-4e72-9241-f1938b678135</LasImageId>
                            <Name>Microscope_Nosepiece_Objective_Tirf_Scan_Conversion_Y</Name>
                            <Type>System.String</Type>
                            <Value xmlns:d15p1="http://www.w3.org/2001/XMLSchema" i:type="d15p1:string">0.000011</Value>
                          </ImageValue>
                          <ImageValue>
                            <Id>e406f87a-d986-49d9-bd0a-b8716c3be637</Id>
                            <LasImageId>a888ed9c-2f1b-4e72-9241-f1938b678135</LasImageId>
                            <Name>Microscope_Nosepiece_Objective_Tirf_Align_Start_Pos</Name>
                            <Type>System.Int32</Type>
                            <Value xmlns:d15p1="http://www.w3.org/2001/XMLSchema" i:type="d15p1:int">80000</Value>
                          </ImageValue>
                          <ImageValue>
                            <Id>be45970f-30c9-4560-a9f6-3fd56311604d</Id>
                            <LasImageId>a888ed9c-2f1b-4e72-9241-f1938b678135</LasImageId>
                            <Name>Microscope_Nosepiece_Objective_Tirf_Align_End_Pos</Name>
                            <Type>System.Int32</Type>
                            <Value xmlns:d15p1="http://www.w3.org/2001/XMLSchema" i:type="d15p1:int">180000</Value>
                          </ImageValue>
                          <ImageValue>
                            <Id>02bed6c3-c60c-4db3-a4b4-0459abc75e7b</Id>
                            <LasImageId>a888ed9c-2f1b-4e72-9241-f1938b678135</LasImageId>
                            <Name>Microscope_Nosepiece_Objective_Tirf_Align_Speed</Name>
                            <Type>System.Int32</Type>
                            <Value xmlns:d15p1="http://www.w3.org/2001/XMLSchema" i:type="d15p1:int">150000</Value>
                          </ImageValue>
                          <ImageValue>
                            <Id>378eac16-ae64-423b-968c-e04ed0ef3f63</Id>
                            <LasImageId>a888ed9c-2f1b-4e72-9241-f1938b678135</LasImageId>
                            <Name>Microscope_Nosepiece_Objective_Tirf_Align_Sb_Ratio</Name>
                            <Type>System.String</Type>
                            <Value xmlns:d15p1="http://www.w3.org/2001/XMLSchema" i:type="d15p1:string">0.50</Value>
                          </ImageValue>
                          <ImageValue>
                            <Id>26daae70-0e92-4bd0-b017-b7e791edb696</Id>
                            <LasImageId>a888ed9c-2f1b-4e72-9241-f1938b678135</LasImageId>
                            <Name>Microscope_Nosepiece_Objective_Tirf_Align_Threshold</Name>
                            <Type>System.String</Type>
                            <Value xmlns:d15p1="http://www.w3.org/2001/XMLSchema" i:type="d15p1:string">0.95</Value>
                          </ImageValue>
                          <ImageValue>
                            <Id>86c25046-8042-4632-97a1-0e78a559b39f</Id>
                            <LasImageId>a888ed9c-2f1b-4e72-9241-f1938b678135</LasImageId>
                            <Name>Microscope_Dicturret_Prism_Name</Name>
                            <Type>System.String</Type>
                            <Value xmlns:d15p1="http://www.w3.org/2001/XMLSchema" i:type="d15p1:string">-</Value>
                          </ImageValue>
                          <ImageValue>
                            <Id>5828aae5-f493-4afa-85d7-5247b7a4bf10</Id>
                            <LasImageId>a888ed9c-2f1b-4e72-9241-f1938b678135</LasImageId>
                            <Name>Microscope_IL_Turret_Cube_Name</Name>
                            <Type>System.String</Type>
                            <Value xmlns:d15p1="http://www.w3.org/2001/XMLSchema" i:type="d15p1:string">Y3</Value>
                          </ImageValue>
                          <ImageValue>
                            <Id>e4dc9888-77fa-47ec-9dae-bd169fa40737</Id>
                            <LasImageId>a888ed9c-2f1b-4e72-9241-f1938b678135</LasImageId>
                            <Name>Microscope_IL_Turret_Cube_Led_Wavelengthes</Name>
                            <Type>System.String</Type>
                            <Value xmlns:d15p1="http://www.w3.org/2001/XMLSchema" i:type="d15p1:string"></Value>
                          </ImageValue>
                          <ImageValue>
                            <Id>2e242b32-1d42-4776-93be-1fe751333688</Id>
                            <LasImageId>a888ed9c-2f1b-4e72-9241-f1938b678135</LasImageId>
                            <Name>Microscope_IL_Turret_Cube_Magnification</Name>
                            <Type>System.String</Type>
                            <Value xmlns:d15p1="http://www.w3.org/2001/XMLSchema" i:type="d15p1:string">1</Value>
                          </ImageValue>
                          <ImageValue>
                            <Id>95d1fdb5-8d99-41e0-99e2-9fa34207ea74</Id>
                            <LasImageId>a888ed9c-2f1b-4e72-9241-f1938b678135</LasImageId>
                            <Name>Microscope_IL_Field_Diaphragm</Name>
                            <Type>System.Int32</Type>
                            <Value xmlns:d15p1="http://www.w3.org/2001/XMLSchema" i:type="d15p1:int">11</Value>
                          </ImageValue>
                          <ImageValue>
                            <Id>e6312a8e-e247-4c64-b8a1-903d186bed3d</Id>
                            <LasImageId>a888ed9c-2f1b-4e72-9241-f1938b678135</LasImageId>
                            <Name>Microscope_IL_Field_Diaphragm_Items_Item_Description</Name>
                            <Type>System.String</Type>
                            <Value xmlns:d15p1="http://www.w3.org/2001/XMLSchema" i:type="d15p1:string">CIRC 5</Value>
                          </ImageValue>
                          <ImageValue>
                            <Id>0fe217ff-557d-40d8-8aac-72113412c515</Id>
                            <LasImageId>a888ed9c-2f1b-4e72-9241-f1938b678135</LasImageId>
                            <Name>Microscope_IL_Field_Diaphragm_Items_Item_Type</Name>
                            <Type>System.String</Type>
                            <Value xmlns:d15p1="http://www.w3.org/2001/XMLSchema" i:type="d15p1:string">CIRC</Value>
                          </ImageValue>
                          <ImageValue>
                            <Id>39f78158-d12b-4d67-84ed-30a54ed4822a</Id>
                            <LasImageId>a888ed9c-2f1b-4e72-9241-f1938b678135</LasImageId>
                            <Name>Microscope_IL_Field_Diaphragm_Items_Item_Type_Index</Name>
                            <Type>System.Int32</Type>
                            <Value xmlns:d15p1="http://www.w3.org/2001/XMLSchema" i:type="d15p1:int">5</Value>
                          </ImageValue>
                          <ImageValue>
                            <Id>b238150c-f9ad-4ce8-8aa8-cdfacc5a54fb</Id>
                            <LasImageId>a888ed9c-2f1b-4e72-9241-f1938b678135</LasImageId>
                            <Name>Microscope_IL_Aperture_Diaphragm</Name>
                            <Type>System.Int32</Type>
                            <Value xmlns:d15p1="http://www.w3.org/2001/XMLSchema" i:type="d15p1:int">9</Value>
                          </ImageValue>
                          <ImageValue>
                            <Id>e3c58f33-4e6e-4a67-92d8-97a3c9024d61</Id>
                            <LasImageId>a888ed9c-2f1b-4e72-9241-f1938b678135</LasImageId>
                            <Name>Microscope_Fim</Name>
                            <Type>System.String</Type>
                            <Value xmlns:d15p1="http://www.w3.org/2001/XMLSchema" i:type="d15p1:string">1</Value>
                          </ImageValue>
                          <ImageValue>
                            <Id>5a7da7ca-dd5a-47d3-8bed-0b2231dc2852</Id>
                            <LasImageId>a888ed9c-2f1b-4e72-9241-f1938b678135</LasImageId>
                            <Name>Microscope_IL_Shutter_Lamp</Name>
                            <Type>System.Int32</Type>
                            <Value xmlns:d15p1="http://www.w3.org/2001/XMLSchema" i:type="d15p1:int">1</Value>
                          </ImageValue>
                          <ImageValue>
                            <Id>93d2eda0-8e78-4e46-9492-e4a0f8e7eb28</Id>
                            <LasImageId>a888ed9c-2f1b-4e72-9241-f1938b678135</LasImageId>
                            <Name>Microscope_Magchanger_Magnification</Name>
                            <Type>System.String</Type>
                            <Value xmlns:d15p1="http://www.w3.org/2001/XMLSchema" i:type="d15p1:string">1</Value>
                          </ImageValue>
                          <ImageValue>
                            <Id>494d9d55-e739-4c51-afc3-bb3af1ce0b39</Id>
                            <LasImageId>a888ed9c-2f1b-4e72-9241-f1938b678135</LasImageId>
                            <Name>Microscope_Magchanger_Article_No</Name>
                            <Type>System.String</Type>
                            <Value xmlns:d15p1="http://www.w3.org/2001/XMLSchema" i:type="d15p1:string">11888386</Value>
                          </ImageValue>
                          <ImageValue>
                            <Id>4d6a6203-60bd-45ad-aa19-d935d8d1d829</Id>
                            <LasImageId>a888ed9c-2f1b-4e72-9241-f1938b678135</LasImageId>
                            <Name>Microscope_Ports</Name>
                            <Type>System.Int32</Type>
                            <Value xmlns:d15p1="http://www.w3.org/2001/XMLSchema" i:type="d15p1:int">1</Value>
                          </ImageValue>
                          <ImageValue>
                            <Id>cc32390b-d1ad-4b95-bd7f-c070c6f5609a</Id>
                            <LasImageId>a888ed9c-2f1b-4e72-9241-f1938b678135</LasImageId>
                            <Name>Microscope_Ports_Port_Name</Name>
                            <Type>System.String</Type>
                            <Value xmlns:d15p1="http://www.w3.org/2001/XMLSchema" i:type="d15p1:string">VISUAL</Value>
                          </ImageValue>
                          <ImageValue>
                            <Id>8c1f6a27-f64c-4243-b78d-e882264ff9e2</Id>
                            <LasImageId>a888ed9c-2f1b-4e72-9241-f1938b678135</LasImageId>
                            <Name>Microscope_Ports_Port_Magnification</Name>
                            <Type>System.String</Type>
                            <Value xmlns:d15p1="http://www.w3.org/2001/XMLSchema" i:type="d15p1:string">10</Value>
                          </ImageValue>
                          <ImageValue>
                            <Id>b2df6235-f403-4d91-ab85-0f3b6ffc304d</Id>
                            <LasImageId>a888ed9c-2f1b-4e72-9241-f1938b678135</LasImageId>
                            <Name>Microscope_Ports_Port_Article_No</Name>
                            <Type>System.String</Type>
                            <Value xmlns:d15p1="http://www.w3.org/2001/XMLSchema" i:type="d15p1:string">11507808</Value>
                          </ImageValue>
                          <ImageValue>
                            <Id>38f5b9a6-93c4-476b-ac8f-88eeed869448</Id>
                            <LasImageId>a888ed9c-2f1b-4e72-9241-f1938b678135</LasImageId>
                            <Name>Microscope_Sideports_Prisms_Prism_Name</Name>
                            <Type>System.String</Type>
                            <Value xmlns:d15p1="http://www.w3.org/2001/XMLSchema" i:type="d15p1:string">P,100</Value>
                          </ImageValue>
                          <ImageValue>
                            <Id>67dcf85e-fbf8-4677-a8e7-f8c58a906b86</Id>
                            <LasImageId>a888ed9c-2f1b-4e72-9241-f1938b678135</LasImageId>
                            <Name>Microscope_Sideports_Num_Prisms</Name>
                            <Type>System.String</Type>
                            <Value xmlns:d15p1="http://www.w3.org/2001/XMLSchema" i:type="d15p1:string">2</Value>
                          </ImageValue>
                          <ImageValue>
                            <Id>b9d022cf-4756-4143-898f-604ad9edb9ca</Id>
                            <LasImageId>a888ed9c-2f1b-4e72-9241-f1938b678135</LasImageId>
                            <Name>Microscope_Illumination</Name>
                            <Type>System.Int32</Type>
                            <Value xmlns:d15p1="http://www.w3.org/2001/XMLSchema" i:type="d15p1:int">235</Value>
                          </ImageValue>
                          <ImageValue>
                            <Id>042526ca-429b-42d8-b5e4-02a7918a0a8e</Id>
                            <LasImageId>a888ed9c-2f1b-4e72-9241-f1938b678135</LasImageId>
                            <Name>Microscope_Contrast</Name>
                            <Type>System.Int32</Type>
                            <Value xmlns:d15p1="http://www.w3.org/2001/XMLSchema" i:type="d15p1:int">29</Value>
                          </ImageValue>
                        </ImageValues>
                      </LasImage>
                    </Item>
                  </Children>
                </Item>
              </Children>
            </Item>
          </Children>
        </Item>
      </Children>
    </Item>
  </Children>
</Item>
