# Supplementary material for: All-Trans Retinoic Acid Attenuates Transmissible Gastroenteritis Virus-Induced Inflammation in IPEC-J2 Cells via Suppressing the RLRs/NF‐κB Signaling Pathway
Source: Front Immunol. 2022 Jan 31;13:734171. doi: 10.3389/fimmu.2022.734171 (PMC8841732; doi:10.3389/fimmu.2022.734171)
Supplement: Supplementary file 1 [file DataSheet_1.zip › Raw data-2021-12-18/Raw data-Immunofluorescence/ATRA/.Metadata/Overlay_Maximum.tif.cal.xml]

<?xml version="1.0" encoding="utf-8"?>
<Item xmlns:i="http://www.w3.org/2001/XMLSchema-instance" xmlns="http://schemas.datacontract.org/2004/07/LeicaMicrosystems.DataEntities.V3_2">
  <Id>2030abd0-8396-4491-aa9c-6ecf940d7ab1</Id>
  <ParentId i:nil="true" />
  <LinkedItemId i:nil="true" />
  <Type>Computer</Type>
  <SubType i:nil="true" />
  <Index i:nil="true" />
  <Name>Computer</Name>
  <FolderTypeId i:nil="true" />
  <Keywords i:nil="true" />
  <LastModifiedDate>0001-01-01T00:00:00</LastModifiedDate>
  <Owner i:nil="true" />
  <Reader i:nil="true" />
  <Children>
    <Item>
      <Id>f67f8246-c25a-4be3-858a-79e760165c64</Id>
      <ParentId>2030abd0-8396-4491-aa9c-6ecf940d7ab1</ParentId>
      <LinkedItemId i:nil="true" />
      <Type>Drive</Type>
      <SubType>Local Fixed Disk (F:)</SubType>
      <Index i:nil="true" />
      <Name>F:\</Name>
      <FolderTypeId i:nil="true" />
      <Keywords i:nil="true" />
      <LastModifiedDate>0001-01-01T00:00:00</LastModifiedDate>
      <Owner i:nil="true" />
      <Reader i:nil="true" />
      <Children>
        <Item>
          <Id>a7346399-ebf5-4592-9d0c-a13afeb670e8</Id>
          <ParentId>f67f8246-c25a-4be3-858a-79e760165c64</ParentId>
          <LinkedItemId i:nil="true" />
          <Type>Folder</Type>
          <SubType i:nil="true" />
          <Index i:nil="true" />
          <Name>PJN</Name>
          <FolderTypeId i:nil="true" />
          <Keywords i:nil="true" />
          <LastModifiedDate>0001-01-01T00:00:00</LastModifiedDate>
          <Owner i:nil="true" />
          <Reader i:nil="true" />
          <Children>
            <Item>
              <Id>18ed0485-48ff-454b-a9ec-7b1b380d8557</Id>
              <ParentId>a7346399-ebf5-4592-9d0c-a13afeb670e8</ParentId>
              <LinkedItemId i:nil="true" />
              <Type>Folder</Type>
              <SubType i:nil="true" />
              <Index i:nil="true" />
              <Name>NF-KN-FTT细胞</Name>
              <FolderTypeId i:nil="true" />
              <Keywords i:nil="true" />
              <LastModifiedDate>0001-01-01T00:00:00</LastModifiedDate>
              <Owner i:nil="true" />
              <Reader i:nil="true" />
              <Children>
                <Item>
                  <Id>b7bd7ab8-58f9-4a86-93f7-bb5b70c26849</Id>
                  <ParentId>18ed0485-48ff-454b-a9ec-7b1b380d8557</ParentId>
                  <LinkedItemId i:nil="true" />
                  <Type>MultiCollection</Type>
                  <SubType>ImageOverlay</SubType>
                  <Index i:nil="true" />
                  <Name>RA-2</Name>
                  <FolderTypeId i:nil="true" />
                  <Keywords></Keywords>
                  <LastModifiedDate>2020-06-23T22:37:01.7955126+08:00</LastModifiedDate>
                  <Owner i:nil="true" />
                  <Reader i:nil="true" />
                  <Children>
                    <Item>
                      <Id>2b0803a6-892f-4b81-bd4f-e3abebcf45a7</Id>
                      <ParentId>b7bd7ab8-58f9-4a86-93f7-bb5b70c26849</ParentId>
                      <LinkedItemId i:nil="true" />
                      <Type>Collection</Type>
                      <SubType>ImageResult</SubType>
                      <Index i:nil="true" />
                      <Name>Overlay_Maximum.tif</Name>
                      <FolderTypeId i:nil="true" />
                      <Keywords></Keywords>
                      <LastModifiedDate>2020-06-23T22:37:01.6615049+08:00</LastModifiedDate>
                      <Owner i:nil="true" />
                      <Reader i:nil="true" />
                      <Children>
                        <Item>
                          <Id>de55d6ba-ec8d-4fb3-9b17-9639402fac63</Id>
                          <ParentId>2b0803a6-892f-4b81-bd4f-e3abebcf45a7</ParentId>
                          <LinkedItemId i:nil="true" />
                          <Type>Leaf</Type>
                          <SubType>ImageResult</SubType>
                          <Index i:nil="true" />
                          <Name>Overlay_Maximum.tif</Name>
                          <FolderTypeId i:nil="true" />
                          <Keywords></Keywords>
                          <LastModifiedDate>2020-06-23T22:36:25.2044197+08:00</LastModifiedDate>
                          <Owner i:nil="true" />
                          <Reader i:nil="true" />
                          <Children>
                            <Item>
                              <Id>b1feb9a4-0fd7-487e-821b-5d154370d4c4</Id>
                              <ParentId>de55d6ba-ec8d-4fb3-9b17-9639402fac63</ParentId>
                              <LinkedItemId i:nil="true" />
                              <Type>Derived</Type>
                              <SubType>Image</SubType>
                              <Index i:nil="true" />
                              <Name>Overlay_Maximum.tif.thb</Name>
                              <FolderTypeId i:nil="true" />
                              <Keywords></Keywords>
                              <LastModifiedDate>2020-06-23T22:36:25.2044197+08:00</LastModifiedDate>
                              <Owner i:nil="true" />
                              <Reader i:nil="true" />
                            </Item>
                          </Children>
                        </Item>
                        <Item>
                          <Id>4af708e3-ced5-4d9d-a7b2-234747901a0d</Id>
                          <ParentId>2b0803a6-892f-4b81-bd4f-e3abebcf45a7</ParentId>
                          <LinkedItemId i:nil="true" />
                          <Type>Leaf</Type>
                          <SubType>Lambda.xml</SubType>
                          <Index i:nil="true" />
                          <Name>Overlay_Maximum.tif.Lambda.xml</Name>
                          <FolderTypeId i:nil="true" />
                          <Keywords></Keywords>
                          <LastModifiedDate>2020-06-23T22:36:25.2064198+08:00</LastModifiedDate>
                          <Owner i:nil="true" />
                          <Reader i:nil="true" />
                        </Item>
                        <Item>
                          <Id>3d9503a2-397c-42af-a4b6-530ea92305d6</Id>
                          <ParentId>2b0803a6-892f-4b81-bd4f-e3abebcf45a7</ParentId>
                          <LinkedItemId i:nil="true" />
                          <Type>Leaf</Type>
                          <SubType>DXScaleBarSettingsData</SubType>
                          <Index i:nil="true" />
                          <Name>Overlay_Maximum.tif.sbx</Name>
                          <FolderTypeId i:nil="true" />
                          <Keywords></Keywords>
                          <LastModifiedDate>2020-06-23T22:36:25.315426+08:00</LastModifiedDate>
                          <Owner i:nil="true" />
                          <Reader i:nil="true" />
                        </Item>
                        <Item>
                          <Id>25d1b7b6-3992-4d5b-88be-583528c02039</Id>
                          <ParentId>2b0803a6-892f-4b81-bd4f-e3abebcf45a7</ParentId>
                          <LinkedItemId i:nil="true" />
                          <Type>Leaf</Type>
                          <SubType>DXExtendedAnnotationData</SubType>
                          <Index i:nil="true" />
                          <Name>Overlay_Maximum.tif.eax</Name>
                          <FolderTypeId i:nil="true" />
                          <Keywords></Keywords>
                          <LastModifiedDate>2020-06-23T22:36:25.3184262+08:00</LastModifiedDate>
                          <Owner i:nil="true" />
                          <Reader i:nil="true" />
                        </Item>
                      </Children>
                      <LasImage>
                        <Id>2b0803a6-892f-4b81-bd4f-e3abebcf45a7</Id>
                        <Included>false</Included>
                        <Processed>false</Processed>
                        <UnitName>Microns</UnitName>
                        <CreationUserName>1-PC\1</CreationUserName>
                        <ModificationUserName>1-PC\1</ModificationUserName>
                        <AcquiredDate>2020-06-23T22:36:25.2034196+08:00</AcquiredDate>
                        <CreationDate>2020-06-23T22:36:25.2034196+08:00</CreationDate>
                        <ImportDate i:nil="true" />
                        <XMetresPerPixel>1.2142835344587052E-07</XMetresPerPixel>
                        <YMetresPerPixel>1.2142835344587052E-07</YMetresPerPixel>
                        <BitDepth>24</BitDepth>
                        <NumPixelsX>2560</NumPixelsX>
                        <NumPixelsY>1920</NumPixelsY>
                        <FileSize>14745948</FileSize>
                        <DecimalPlaces>3</DecimalPlaces>
                        <ImageValues>
                          <ImageValue>
                            <Id>10f68501-b260-4615-b0ff-6416ed1cd82c</Id>
                            <LasImageId>2b0803a6-892f-4b81-bd4f-e3abebcf45a7</LasImageId>
                            <Name>Microscope_Contrast_Method</Name>
                            <Type>System.String</Type>
                            <Value xmlns:d15p1="http://www.w3.org/2001/XMLSchema" i:type="d15p1:string">FLUO</Value>
                          </ImageValue>
                          <ImageValue>
                            <Id>45b9d760-fe86-4a01-98d8-00d4e2cf3937</Id>
                            <LasImageId>2b0803a6-892f-4b81-bd4f-e3abebcf45a7</LasImageId>
                            <Name>Microscope_Stand_Serial_Number</Name>
                            <Type>System.String</Type>
                            <Value xmlns:d15p1="http://www.w3.org/2001/XMLSchema" i:type="d15p1:string">402201</Value>
                          </ImageValue>
                          <ImageValue>
                            <Id>6d1152da-b9dd-4815-96b9-9fd9db492872</Id>
                            <LasImageId>2b0803a6-892f-4b81-bd4f-e3abebcf45a7</LasImageId>
                            <Name>Microscope_Stand_Name</Name>
                            <Type>System.String</Type>
                            <Value xmlns:d15p1="http://www.w3.org/2001/XMLSchema" i:type="d15p1:string">DMI4000B</Value>
                          </ImageValue>
                          <ImageValue>
                            <Id>ffa4fde4-4aa3-4c8f-ab9d-2fed69217fa5</Id>
                            <LasImageId>2b0803a6-892f-4b81-bd4f-e3abebcf45a7</LasImageId>
                            <Name>Microscope_Stand_Configuration_Software_Version_Infos</Name>
                            <Type>System.String</Type>
                            <Value xmlns:d15p1="http://www.w3.org/2001/XMLSchema" i:type="d15p1:string">O326F167</Value>
                          </ImageValue>
                          <ImageValue>
                            <Id>5276b275-1deb-4b5a-9a8f-beb9fe98520c</Id>
                            <LasImageId>2b0803a6-892f-4b81-bd4f-e3abebcf45a7</LasImageId>
                            <Name>Microscope_Lamp</Name>
                            <Type>System.Int32</Type>
                            <Value xmlns:d15p1="http://www.w3.org/2001/XMLSchema" i:type="d15p1:int">0</Value>
                          </ImageValue>
                          <ImageValue>
                            <Id>8ba9a40f-cea4-431a-a078-4c2d3cce057f</Id>
                            <LasImageId>2b0803a6-892f-4b81-bd4f-e3abebcf45a7</LasImageId>
                            <Name>Microscope_Condenser_Name</Name>
                            <Type>System.String</Type>
                            <Value xmlns:d15p1="http://www.w3.org/2001/XMLSchema" i:type="d15p1:string">S28</Value>
                          </ImageValue>
                          <ImageValue>
                            <Id>226cd0bb-1e7d-4a85-93d7-dbb9af14794f</Id>
                            <LasImageId>2b0803a6-892f-4b81-bd4f-e3abebcf45a7</LasImageId>
                            <Name>Microscope_Condenser_Article_No</Name>
                            <Type>System.String</Type>
                            <Value xmlns:d15p1="http://www.w3.org/2001/XMLSchema" i:type="d15p1:string">11522106</Value>
                          </ImageValue>
                          <ImageValue>
                            <Id>e369840f-ac32-434f-ab57-1fb220cbe7d5</Id>
                            <LasImageId>2b0803a6-892f-4b81-bd4f-e3abebcf45a7</LasImageId>
                            <Name>Microscope_Condenserturret_Prism_Name</Name>
                            <Type>System.String</Type>
                            <Value xmlns:d15p1="http://www.w3.org/2001/XMLSchema" i:type="d15p1:string">BF</Value>
                          </ImageValue>
                          <ImageValue>
                            <Id>33d9391b-2067-46b1-b86b-60a14d25c018</Id>
                            <LasImageId>2b0803a6-892f-4b81-bd4f-e3abebcf45a7</LasImageId>
                            <Name>Microscope_Nosepiece_Objective_Magnification</Name>
                            <Type>System.String</Type>
                            <Value xmlns:d15p1="http://www.w3.org/2001/XMLSchema" i:type="d15p1:string">40</Value>
                          </ImageValue>
                          <ImageValue>
                            <Id>bc4190ba-8b45-493f-af11-ab632eb5e451</Id>
                            <LasImageId>2b0803a6-892f-4b81-bd4f-e3abebcf45a7</LasImageId>
                            <Name>Microscope_Nosepiece_Objective_Article_No</Name>
                            <Type>System.String</Type>
                            <Value xmlns:d15p1="http://www.w3.org/2001/XMLSchema" i:type="d15p1:string">11506201</Value>
                          </ImageValue>
                          <ImageValue>
                            <Id>bec23b30-c59d-4c84-959b-768ed4481d12</Id>
                            <LasImageId>2b0803a6-892f-4b81-bd4f-e3abebcf45a7</LasImageId>
                            <Name>Microscope_Nosepiece_Objective_Aperture</Name>
                            <Type>System.String</Type>
                            <Value xmlns:d15p1="http://www.w3.org/2001/XMLSchema" i:type="d15p1:string">0.60</Value>
                          </ImageValue>
                          <ImageValue>
                            <Id>8b3ca6ca-5b69-46cc-b9fe-f150c94ffe59</Id>
                            <LasImageId>2b0803a6-892f-4b81-bd4f-e3abebcf45a7</LasImageId>
                            <Name>Microscope_Nosepiece_Objective_Type</Name>
                            <Type>System.String</Type>
                            <Value xmlns:d15p1="http://www.w3.org/2001/XMLSchema" i:type="d15p1:string">DRY</Value>
                          </ImageValue>
                          <ImageValue>
                            <Id>6c5aaf4c-352e-49d9-9b07-e4daaf3bfd25</Id>
                            <LasImageId>2b0803a6-892f-4b81-bd4f-e3abebcf45a7</LasImageId>
                            <Name>Microscope_Nosepiece_Objective_Tirf_Scan_Conversion_X</Name>
                            <Type>System.String</Type>
                            <Value xmlns:d15p1="http://www.w3.org/2001/XMLSchema" i:type="d15p1:string">0.0000095</Value>
                          </ImageValue>
                          <ImageValue>
                            <Id>c9576893-0b12-4dc4-8af1-57bbe9eb4678</Id>
                            <LasImageId>2b0803a6-892f-4b81-bd4f-e3abebcf45a7</LasImageId>
                            <Name>Microscope_Nosepiece_Objective_Tirf_Scan_Conversion_Y</Name>
                            <Type>System.String</Type>
                            <Value xmlns:d15p1="http://www.w3.org/2001/XMLSchema" i:type="d15p1:string">0.000011</Value>
                          </ImageValue>
                          <ImageValue>
                            <Id>5e7ddb83-7573-4d1c-9fc7-472c226df9b8</Id>
                            <LasImageId>2b0803a6-892f-4b81-bd4f-e3abebcf45a7</LasImageId>
                            <Name>Microscope_Nosepiece_Objective_Tirf_Align_Start_Pos</Name>
                            <Type>System.Int32</Type>
                            <Value xmlns:d15p1="http://www.w3.org/2001/XMLSchema" i:type="d15p1:int">80000</Value>
                          </ImageValue>
                          <ImageValue>
                            <Id>22786405-3b7f-4f6f-a355-c1b40308973c</Id>
                            <LasImageId>2b0803a6-892f-4b81-bd4f-e3abebcf45a7</LasImageId>
                            <Name>Microscope_Nosepiece_Objective_Tirf_Align_End_Pos</Name>
                            <Type>System.Int32</Type>
                            <Value xmlns:d15p1="http://www.w3.org/2001/XMLSchema" i:type="d15p1:int">180000</Value>
                          </ImageValue>
                          <ImageValue>
                            <Id>83359a82-ca17-4e21-a4b7-72031a8881ef</Id>
                            <LasImageId>2b0803a6-892f-4b81-bd4f-e3abebcf45a7</LasImageId>
                            <Name>Microscope_Nosepiece_Objective_Tirf_Align_Speed</Name>
                            <Type>System.Int32</Type>
                            <Value xmlns:d15p1="http://www.w3.org/2001/XMLSchema" i:type="d15p1:int">150000</Value>
                          </ImageValue>
                          <ImageValue>
                            <Id>ec071592-b025-42ab-875a-a5a69a42e536</Id>
                            <LasImageId>2b0803a6-892f-4b81-bd4f-e3abebcf45a7</LasImageId>
                            <Name>Microscope_Nosepiece_Objective_Tirf_Align_Sb_Ratio</Name>
                            <Type>System.String</Type>
                            <Value xmlns:d15p1="http://www.w3.org/2001/XMLSchema" i:type="d15p1:string">0.50</Value>
                          </ImageValue>
                          <ImageValue>
                            <Id>a6c820da-eab1-4c25-a424-92f805873f37</Id>
                            <LasImageId>2b0803a6-892f-4b81-bd4f-e3abebcf45a7</LasImageId>
                            <Name>Microscope_Nosepiece_Objective_Tirf_Align_Threshold</Name>
                            <Type>System.String</Type>
                            <Value xmlns:d15p1="http://www.w3.org/2001/XMLSchema" i:type="d15p1:string">0.95</Value>
                          </ImageValue>
                          <ImageValue>
                            <Id>8912ccca-75e7-4412-b9cd-31646e508401</Id>
                            <LasImageId>2b0803a6-892f-4b81-bd4f-e3abebcf45a7</LasImageId>
                            <Name>Microscope_Dicturret_Prism_Name</Name>
                            <Type>System.String</Type>
                            <Value xmlns:d15p1="http://www.w3.org/2001/XMLSchema" i:type="d15p1:string">-</Value>
                          </ImageValue>
                          <ImageValue>
                            <Id>a8363c1d-f38d-4c57-8496-ebc7eab30cd7</Id>
                            <LasImageId>2b0803a6-892f-4b81-bd4f-e3abebcf45a7</LasImageId>
                            <Name>Microscope_IL_Turret_Cube_Magnification</Name>
                            <Type>System.String</Type>
                            <Value xmlns:d15p1="http://www.w3.org/2001/XMLSchema" i:type="d15p1:string">1</Value>
                          </ImageValue>
                          <ImageValue>
                            <Id>7e063cec-38a6-4bd5-b121-d51d4c070f00</Id>
                            <LasImageId>2b0803a6-892f-4b81-bd4f-e3abebcf45a7</LasImageId>
                            <Name>Microscope_IL_Field_Diaphragm</Name>
                            <Type>System.Int32</Type>
                            <Value xmlns:d15p1="http://www.w3.org/2001/XMLSchema" i:type="d15p1:int">11</Value>
                          </ImageValue>
                          <ImageValue>
                            <Id>bdfcde61-a412-45f3-855e-87c6be1083d6</Id>
                            <LasImageId>2b0803a6-892f-4b81-bd4f-e3abebcf45a7</LasImageId>
                            <Name>Microscope_IL_Field_Diaphragm_Items_Item_Description</Name>
                            <Type>System.String</Type>
                            <Value xmlns:d15p1="http://www.w3.org/2001/XMLSchema" i:type="d15p1:string">CIRC 5</Value>
                          </ImageValue>
                          <ImageValue>
                            <Id>78400fe3-6dce-455b-b4d6-ed47f9150247</Id>
                            <LasImageId>2b0803a6-892f-4b81-bd4f-e3abebcf45a7</LasImageId>
                            <Name>Microscope_IL_Field_Diaphragm_Items_Item_Type</Name>
                            <Type>System.String</Type>
                            <Value xmlns:d15p1="http://www.w3.org/2001/XMLSchema" i:type="d15p1:string">CIRC</Value>
                          </ImageValue>
                          <ImageValue>
                            <Id>a76e5e43-d49b-4262-a782-bab9a48da539</Id>
                            <LasImageId>2b0803a6-892f-4b81-bd4f-e3abebcf45a7</LasImageId>
                            <Name>Microscope_IL_Field_Diaphragm_Items_Item_Type_Index</Name>
                            <Type>System.Int32</Type>
                            <Value xmlns:d15p1="http://www.w3.org/2001/XMLSchema" i:type="d15p1:int">5</Value>
                          </ImageValue>
                          <ImageValue>
                            <Id>9f7546fe-1673-4238-bb33-9674be1c9414</Id>
                            <LasImageId>2b0803a6-892f-4b81-bd4f-e3abebcf45a7</LasImageId>
                            <Name>Microscope_IL_Aperture_Diaphragm</Name>
                            <Type>System.Int32</Type>
                            <Value xmlns:d15p1="http://www.w3.org/2001/XMLSchema" i:type="d15p1:int">9</Value>
                          </ImageValue>
                          <ImageValue>
                            <Id>35028f8b-a59e-46f9-9542-376924cea8a0</Id>
                            <LasImageId>2b0803a6-892f-4b81-bd4f-e3abebcf45a7</LasImageId>
                            <Name>Microscope_Fim</Name>
                            <Type>System.String</Type>
                            <Value xmlns:d15p1="http://www.w3.org/2001/XMLSchema" i:type="d15p1:string">1</Value>
                          </ImageValue>
                          <ImageValue>
                            <Id>a5cd66bc-f810-43d7-aa87-adf79fec371c</Id>
                            <LasImageId>2b0803a6-892f-4b81-bd4f-e3abebcf45a7</LasImageId>
                            <Name>Microscope_IL_Shutter_Lamp</Name>
                            <Type>System.Int32</Type>
                            <Value xmlns:d15p1="http://www.w3.org/2001/XMLSchema" i:type="d15p1:int">1</Value>
                          </ImageValue>
                          <ImageValue>
                            <Id>84b48508-95c0-4fea-acc2-6966a403259c</Id>
                            <LasImageId>2b0803a6-892f-4b81-bd4f-e3abebcf45a7</LasImageId>
                            <Name>Microscope_Magchanger_Magnification</Name>
                            <Type>System.String</Type>
                            <Value xmlns:d15p1="http://www.w3.org/2001/XMLSchema" i:type="d15p1:string">1</Value>
                          </ImageValue>
                          <ImageValue>
                            <Id>003936b2-ca40-4c91-b2f9-483cb9292c9a</Id>
                            <LasImageId>2b0803a6-892f-4b81-bd4f-e3abebcf45a7</LasImageId>
                            <Name>Microscope_Magchanger_Article_No</Name>
                            <Type>System.String</Type>
                            <Value xmlns:d15p1="http://www.w3.org/2001/XMLSchema" i:type="d15p1:string">11888386</Value>
                          </ImageValue>
                          <ImageValue>
                            <Id>29df829c-65cb-4d0a-8c01-7204aef5d1e8</Id>
                            <LasImageId>2b0803a6-892f-4b81-bd4f-e3abebcf45a7</LasImageId>
                            <Name>Microscope_Ports</Name>
                            <Type>System.Int32</Type>
                            <Value xmlns:d15p1="http://www.w3.org/2001/XMLSchema" i:type="d15p1:int">1</Value>
                          </ImageValue>
                          <ImageValue>
                            <Id>55832dad-0715-493f-861e-0bd45eb60d07</Id>
                            <LasImageId>2b0803a6-892f-4b81-bd4f-e3abebcf45a7</LasImageId>
                            <Name>Microscope_Ports_Port_Name</Name>
                            <Type>System.String</Type>
                            <Value xmlns:d15p1="http://www.w3.org/2001/XMLSchema" i:type="d15p1:string">VISUAL</Value>
                          </ImageValue>
                          <ImageValue>
                            <Id>154e4497-c0dd-4017-9f20-248f6918b56e</Id>
                            <LasImageId>2b0803a6-892f-4b81-bd4f-e3abebcf45a7</LasImageId>
                            <Name>Microscope_Ports_Port_Magnification</Name>
                            <Type>System.String</Type>
                            <Value xmlns:d15p1="http://www.w3.org/2001/XMLSchema" i:type="d15p1:string">10</Value>
                          </ImageValue>
                          <ImageValue>
                            <Id>5b6c152a-d0b7-440f-88f8-707b918149d9</Id>
                            <LasImageId>2b0803a6-892f-4b81-bd4f-e3abebcf45a7</LasImageId>
                            <Name>Microscope_Ports_Port_Article_No</Name>
                            <Type>System.String</Type>
                            <Value xmlns:d15p1="http://www.w3.org/2001/XMLSchema" i:type="d15p1:string">11507808</Value>
                          </ImageValue>
                          <ImageValue>
                            <Id>8faa0665-bf72-406a-bd36-b7913b4c9cca</Id>
                            <LasImageId>2b0803a6-892f-4b81-bd4f-e3abebcf45a7</LasImageId>
                            <Name>Microscope_Sideports_Prisms_Prism_Name</Name>
                            <Type>System.String</Type>
                            <Value xmlns:d15p1="http://www.w3.org/2001/XMLSchema" i:type="d15p1:string">P,100</Value>
                          </ImageValue>
                          <ImageValue>
                            <Id>6d6d49c3-ed83-4dfb-8417-88e334f95b5a</Id>
                            <LasImageId>2b0803a6-892f-4b81-bd4f-e3abebcf45a7</LasImageId>
                            <Name>Microscope_Sideports_Num_Prisms</Name>
                            <Type>System.String</Type>
                            <Value xmlns:d15p1="http://www.w3.org/2001/XMLSchema" i:type="d15p1:string">2</Value>
                          </ImageValue>
                          <ImageValue>
                            <Id>0b5a5f6d-7f8d-47fa-bfb2-f308251ed631</Id>
                            <LasImageId>2b0803a6-892f-4b81-bd4f-e3abebcf45a7</LasImageId>
                            <Name>Microscope_Illumination</Name>
                            <Type>System.Int32</Type>
                            <Value xmlns:d15p1="http://www.w3.org/2001/XMLSchema" i:type="d15p1:int">235</Value>
                          </ImageValue>
                          <ImageValue>
                            <Id>85acb9b8-05e2-4c75-9b01-2f35522324a3</Id>
                            <LasImageId>2b0803a6-892f-4b81-bd4f-e3abebcf45a7</LasImageId>
                            <Name>Microscope_Contrast</Name>
                            <Type>System.Int32</Type>
                            <Value xmlns:d15p1="http://www.w3.org/2001/XMLSchema" i:type="d15p1:int">29</Value>
                          </ImageValue>
                        </ImageValues>
                      </LasImage>
                    </Item>
                  </Children>
                </Item>
              </Children>
            </Item>
          </Children>
        </Item>
      </Children>
    </Item>
  </Children>
</Item>
