# Supplementary material for: All-Trans Retinoic Acid Attenuates Transmissible Gastroenteritis Virus-Induced Inflammation in IPEC-J2 Cells via Suppressing the RLRs/NF‐κB Signaling Pathway
Source: Front Immunol. 2022 Jan 31;13:734171. doi: 10.3389/fimmu.2022.734171 (PMC8841732; doi:10.3389/fimmu.2022.734171)
Supplement: Supplementary file 1 [file DataSheet_1.zip › Raw data-2021-12-18/Raw data-Immunofluorescence/Control/.Metadata/1_image_DAP.tif.Lambda.xml]

<?xml version="1.0" encoding="us-ascii"?>
<Info>
  <ImageOverlay
    type="Channel">
    <Filter>DAP</Filter>
    <ApplyColour>False</ApplyColour>
    <WaveLength>0</WaveLength>
    <HistogramSettings
      blackLevel="0"
      whiteLevel="255" />
    <MixLevel>100</MixLevel>
    <Gamma>1</Gamma>
    <Exposure>0.65167236328125</Exposure>
    <Description>FLUO</Description>
  </ImageOverlay>
</Info>
