# Supplementary material for: All-Trans Retinoic Acid Attenuates Transmissible Gastroenteritis Virus-Induced Inflammation in IPEC-J2 Cells via Suppressing the RLRs/NF‐κB Signaling Pathway
Source: Front Immunol. 2022 Jan 31;13:734171. doi: 10.3389/fimmu.2022.734171 (PMC8841732; doi:10.3389/fimmu.2022.734171)
Supplement: Supplementary file 1 [file DataSheet_1.zip › Raw data-2021-12-18/Raw data-Immunofluorescence/Control/.Metadata/2_image_L5.tif.cal.xml]

<?xml version="1.0" encoding="utf-8"?>
<Item xmlns:i="http://www.w3.org/2001/XMLSchema-instance" xmlns="http://schemas.datacontract.org/2004/07/LeicaMicrosystems.DataEntities.V3_2">
  <Id>2030abd0-8396-4491-aa9c-6ecf940d7ab1</Id>
  <ParentId i:nil="true" />
  <LinkedItemId i:nil="true" />
  <Type>Computer</Type>
  <SubType i:nil="true" />
  <Index i:nil="true" />
  <Name>Computer</Name>
  <FolderTypeId i:nil="true" />
  <Keywords i:nil="true" />
  <LastModifiedDate>0001-01-01T00:00:00</LastModifiedDate>
  <Owner i:nil="true" />
  <Reader i:nil="true" />
  <Children>
    <Item>
      <Id>f67f8246-c25a-4be3-858a-79e760165c64</Id>
      <ParentId>2030abd0-8396-4491-aa9c-6ecf940d7ab1</ParentId>
      <LinkedItemId i:nil="true" />
      <Type>Drive</Type>
      <SubType>Local Fixed Disk (F:)</SubType>
      <Index i:nil="true" />
      <Name>F:\</Name>
      <FolderTypeId i:nil="true" />
      <Keywords i:nil="true" />
      <LastModifiedDate>0001-01-01T00:00:00</LastModifiedDate>
      <Owner i:nil="true" />
      <Reader i:nil="true" />
      <Children>
        <Item>
          <Id>a7346399-ebf5-4592-9d0c-a13afeb670e8</Id>
          <ParentId>f67f8246-c25a-4be3-858a-79e760165c64</ParentId>
          <LinkedItemId i:nil="true" />
          <Type>Folder</Type>
          <SubType i:nil="true" />
          <Index i:nil="true" />
          <Name>PJN</Name>
          <FolderTypeId i:nil="true" />
          <Keywords i:nil="true" />
          <LastModifiedDate>0001-01-01T00:00:00</LastModifiedDate>
          <Owner i:nil="true" />
          <Reader i:nil="true" />
          <Children>
            <Item>
              <Id>18ed0485-48ff-454b-a9ec-7b1b380d8557</Id>
              <ParentId>a7346399-ebf5-4592-9d0c-a13afeb670e8</ParentId>
              <LinkedItemId i:nil="true" />
              <Type>Folder</Type>
              <SubType i:nil="true" />
              <Index i:nil="true" />
              <Name>NF-KN-FTT细胞</Name>
              <FolderTypeId i:nil="true" />
              <Keywords i:nil="true" />
              <LastModifiedDate>0001-01-01T00:00:00</LastModifiedDate>
              <Owner i:nil="true" />
              <Reader i:nil="true" />
              <Children>
                <Item>
                  <Id>c85c9d6a-a4dd-4e97-8ab3-f727f12b825f</Id>
                  <ParentId>18ed0485-48ff-454b-a9ec-7b1b380d8557</ParentId>
                  <LinkedItemId i:nil="true" />
                  <Type>MultiCollection</Type>
                  <SubType>ImageOverlay</SubType>
                  <Index i:nil="true" />
                  <Name>CON-2</Name>
                  <FolderTypeId i:nil="true" />
                  <Keywords></Keywords>
                  <LastModifiedDate>2020-06-23T21:08:42.0283832+08:00</LastModifiedDate>
                  <Owner i:nil="true" />
                  <Reader i:nil="true" />
                  <Children>
                    <Item>
                      <Id>9857bf2a-e63a-4664-b462-5bcb6875ee2a</Id>
                      <ParentId>c85c9d6a-a4dd-4e97-8ab3-f727f12b825f</ParentId>
                      <LinkedItemId i:nil="true" />
                      <Type>Collection</Type>
                      <SubType>Image</SubType>
                      <Index i:nil="true" />
                      <Name>2_image_L5.tif</Name>
                      <FolderTypeId i:nil="true" />
                      <Keywords></Keywords>
                      <LastModifiedDate>2020-06-23T21:08:41.1883352+08:00</LastModifiedDate>
                      <Owner i:nil="true" />
                      <Reader i:nil="true" />
                      <Children>
                        <Item>
                          <Id>f90c2995-f376-4982-bf21-31dcfa71ac20</Id>
                          <ParentId>9857bf2a-e63a-4664-b462-5bcb6875ee2a</ParentId>
                          <LinkedItemId i:nil="true" />
                          <Type>Leaf</Type>
                          <SubType>Image</SubType>
                          <Index i:nil="true" />
                          <Name>2_image_L5.tif</Name>
                          <FolderTypeId i:nil="true" />
                          <Keywords></Keywords>
                          <LastModifiedDate>2020-06-23T21:08:41.1293318+08:00</LastModifiedDate>
                          <Owner i:nil="true" />
                          <Reader i:nil="true" />
                          <Children>
                            <Item>
                              <Id>d0bf3636-e459-4b43-98e4-02432bdecb69</Id>
                              <ParentId>f90c2995-f376-4982-bf21-31dcfa71ac20</ParentId>
                              <LinkedItemId i:nil="true" />
                              <Type>Derived</Type>
                              <SubType>Image</SubType>
                              <Index i:nil="true" />
                              <Name>2_image_L5.tif.thb</Name>
                              <FolderTypeId i:nil="true" />
                              <Keywords></Keywords>
                              <LastModifiedDate>2020-06-23T21:08:41.1293318+08:00</LastModifiedDate>
                              <Owner i:nil="true" />
                              <Reader i:nil="true" />
                            </Item>
                          </Children>
                        </Item>
                        <Item>
                          <Id>8e7cbf0a-228e-4296-8e4c-0dc1faa8b658</Id>
                          <ParentId>9857bf2a-e63a-4664-b462-5bcb6875ee2a</ParentId>
                          <LinkedItemId i:nil="true" />
                          <Type>Leaf</Type>
                          <SubType>Lambda.xml</SubType>
                          <Index i:nil="true" />
                          <Name>2_image_L5.tif.Lambda.xml</Name>
                          <FolderTypeId i:nil="true" />
                          <Keywords></Keywords>
                          <LastModifiedDate>2020-06-23T21:08:41.1883352+08:00</LastModifiedDate>
                          <Owner i:nil="true" />
                          <Reader i:nil="true" />
                        </Item>
                      </Children>
                      <ItemValues>
                        <ItemValue>
                          <Id>d4e58cdd-a69e-4957-8374-51bc29d8acfd</Id>
                          <ItemId>9857bf2a-e63a-4664-b462-5bcb6875ee2a</ItemId>
                          <Name>Image_Description</Name>
                          <Value xmlns:d14p1="http://www.w3.org/2001/XMLSchema" i:type="d14p1:string"></Value>
                        </ItemValue>
                        <ItemValue>
                          <Id>15980f8c-312c-4cdf-9999-216e02b8f4c9</Id>
                          <ItemId>9857bf2a-e63a-4664-b462-5bcb6875ee2a</ItemId>
                          <Name>Image_Notes</Name>
                          <Value xmlns:d14p1="http://www.w3.org/2001/XMLSchema" i:type="d14p1:string"></Value>
                        </ItemValue>
                      </ItemValues>
                      <LasImage>
                        <Id>9857bf2a-e63a-4664-b462-5bcb6875ee2a</Id>
                        <Included>true</Included>
                        <Processed>false</Processed>
                        <UnitName>Microns</UnitName>
                        <CreationUserName>1-PC\1</CreationUserName>
                        <ModificationUserName>1-PC\1</ModificationUserName>
                        <AcquiredDate>2020-06-23T21:08:41.1723343+08:00</AcquiredDate>
                        <CreationDate>2020-06-23T21:08:41.1293318+08:00</CreationDate>
                        <ImportDate i:nil="true" />
                        <XMetresPerPixel>1.2142835344587052E-07</XMetresPerPixel>
                        <YMetresPerPixel>1.2142835344587052E-07</YMetresPerPixel>
                        <BitDepth>24</BitDepth>
                        <NumPixelsX>2560</NumPixelsX>
                        <NumPixelsY>1920</NumPixelsY>
                        <FileSize>14745948</FileSize>
                        <DecimalPlaces>3</DecimalPlaces>
                        <Camera>
                          <Id>9857bf2a-e63a-4664-b462-5bcb6875ee2a</Id>
                          <Name>DFC450 C</Name>
                          <Serial_Number>735694914</Serial_Number>
                          <Exposure>15.5 s</Exposure>
                          <Gamma>1.06</Gamma>
                          <Gain>1.0 x</Gain>
                          <Auto_Exposure>关闭</Auto_Exposure>
                          <Brightness i:nil="true" />
                          <Black_Clip>6</Black_Clip>
                          <White_Clip>187</White_Clip>
                          <Image_Type>彩色</Image_Type>
                          <Capture_Format>2560 x 1920,    Full Frame HQ</Capture_Format>
                          <Shading>(无)</Shading>
                          <Sharpening>关闭</Sharpening>
                        </Camera>
                        <ImageValues>
                          <ImageValue>
                            <Id>db98d21f-233a-43ad-85eb-e2c62c84d0a3</Id>
                            <LasImageId>9857bf2a-e63a-4664-b462-5bcb6875ee2a</LasImageId>
                            <Name>Microscope_Contrast_Method</Name>
                            <Type>System.String</Type>
                            <Value xmlns:d15p1="http://www.w3.org/2001/XMLSchema" i:type="d15p1:string">FLUO</Value>
                          </ImageValue>
                          <ImageValue>
                            <Id>9eb2a285-95f8-4190-b4af-3b63aca05928</Id>
                            <LasImageId>9857bf2a-e63a-4664-b462-5bcb6875ee2a</LasImageId>
                            <Name>Microscope_Stand_Serial_Number</Name>
                            <Type>System.String</Type>
                            <Value xmlns:d15p1="http://www.w3.org/2001/XMLSchema" i:type="d15p1:string">402201</Value>
                          </ImageValue>
                          <ImageValue>
                            <Id>4ad25482-4ac8-40ac-85b0-c3ca708bd133</Id>
                            <LasImageId>9857bf2a-e63a-4664-b462-5bcb6875ee2a</LasImageId>
                            <Name>Microscope_Stand_Name</Name>
                            <Type>System.String</Type>
                            <Value xmlns:d15p1="http://www.w3.org/2001/XMLSchema" i:type="d15p1:string">DMI4000B</Value>
                          </ImageValue>
                          <ImageValue>
                            <Id>c1c8fdb4-b719-4be0-96ff-be7a7423b200</Id>
                            <LasImageId>9857bf2a-e63a-4664-b462-5bcb6875ee2a</LasImageId>
                            <Name>Microscope_Stand_Configuration_Software_Version_Infos</Name>
                            <Type>System.String</Type>
                            <Value xmlns:d15p1="http://www.w3.org/2001/XMLSchema" i:type="d15p1:string">O326F167</Value>
                          </ImageValue>
                          <ImageValue>
                            <Id>2c1fc860-ebef-42e7-aff4-fd3d54d6b5fa</Id>
                            <LasImageId>9857bf2a-e63a-4664-b462-5bcb6875ee2a</LasImageId>
                            <Name>Microscope_Lamp</Name>
                            <Type>System.Int32</Type>
                            <Value xmlns:d15p1="http://www.w3.org/2001/XMLSchema" i:type="d15p1:int">0</Value>
                          </ImageValue>
                          <ImageValue>
                            <Id>37c1b020-5a6e-44eb-a010-9f581e8fab96</Id>
                            <LasImageId>9857bf2a-e63a-4664-b462-5bcb6875ee2a</LasImageId>
                            <Name>Microscope_Condenser_Name</Name>
                            <Type>System.String</Type>
                            <Value xmlns:d15p1="http://www.w3.org/2001/XMLSchema" i:type="d15p1:string">S28</Value>
                          </ImageValue>
                          <ImageValue>
                            <Id>9aa1adcf-bd2c-4db0-8a46-6fa9ffdc6a2d</Id>
                            <LasImageId>9857bf2a-e63a-4664-b462-5bcb6875ee2a</LasImageId>
                            <Name>Microscope_Condenser_Article_No</Name>
                            <Type>System.String</Type>
                            <Value xmlns:d15p1="http://www.w3.org/2001/XMLSchema" i:type="d15p1:string">11522106</Value>
                          </ImageValue>
                          <ImageValue>
                            <Id>6317e423-112a-4d02-8653-79bb1f9f1894</Id>
                            <LasImageId>9857bf2a-e63a-4664-b462-5bcb6875ee2a</LasImageId>
                            <Name>Microscope_Condenserturret_Prism_Name</Name>
                            <Type>System.String</Type>
                            <Value xmlns:d15p1="http://www.w3.org/2001/XMLSchema" i:type="d15p1:string">BF</Value>
                          </ImageValue>
                          <ImageValue>
                            <Id>ef4c3f0d-81c2-485f-84f8-a9b9bf1b2d4a</Id>
                            <LasImageId>9857bf2a-e63a-4664-b462-5bcb6875ee2a</LasImageId>
                            <Name>Microscope_Nosepiece_Objective_Magnification</Name>
                            <Type>System.String</Type>
                            <Value xmlns:d15p1="http://www.w3.org/2001/XMLSchema" i:type="d15p1:string">40</Value>
                          </ImageValue>
                          <ImageValue>
                            <Id>f6c69bd2-508d-44cb-a400-e9bedcbc1620</Id>
                            <LasImageId>9857bf2a-e63a-4664-b462-5bcb6875ee2a</LasImageId>
                            <Name>Microscope_Nosepiece_Objective_Article_No</Name>
                            <Type>System.String</Type>
                            <Value xmlns:d15p1="http://www.w3.org/2001/XMLSchema" i:type="d15p1:string">11506201</Value>
                          </ImageValue>
                          <ImageValue>
                            <Id>859dddf0-9800-48d9-8795-dc6606c9aab1</Id>
                            <LasImageId>9857bf2a-e63a-4664-b462-5bcb6875ee2a</LasImageId>
                            <Name>Microscope_Nosepiece_Objective_Aperture</Name>
                            <Type>System.String</Type>
                            <Value xmlns:d15p1="http://www.w3.org/2001/XMLSchema" i:type="d15p1:string">0.60</Value>
                          </ImageValue>
                          <ImageValue>
                            <Id>9c023657-66e3-4cbc-bddd-1b67a113a6b3</Id>
                            <LasImageId>9857bf2a-e63a-4664-b462-5bcb6875ee2a</LasImageId>
                            <Name>Microscope_Nosepiece_Objective_Type</Name>
                            <Type>System.String</Type>
                            <Value xmlns:d15p1="http://www.w3.org/2001/XMLSchema" i:type="d15p1:string">DRY</Value>
                          </ImageValue>
                          <ImageValue>
                            <Id>42e83800-7118-46d5-b771-ba4abf3b19fc</Id>
                            <LasImageId>9857bf2a-e63a-4664-b462-5bcb6875ee2a</LasImageId>
                            <Name>Microscope_Nosepiece_Objective_Tirf_Scan_Conversion_X</Name>
                            <Type>System.String</Type>
                            <Value xmlns:d15p1="http://www.w3.org/2001/XMLSchema" i:type="d15p1:string">0.0000095</Value>
                          </ImageValue>
                          <ImageValue>
                            <Id>d049056f-f7cf-4461-b74e-d421169eb83d</Id>
                            <LasImageId>9857bf2a-e63a-4664-b462-5bcb6875ee2a</LasImageId>
                            <Name>Microscope_Nosepiece_Objective_Tirf_Scan_Conversion_Y</Name>
                            <Type>System.String</Type>
                            <Value xmlns:d15p1="http://www.w3.org/2001/XMLSchema" i:type="d15p1:string">0.000011</Value>
                          </ImageValue>
                          <ImageValue>
                            <Id>0495c128-cdd1-4341-9599-0834be8f7af4</Id>
                            <LasImageId>9857bf2a-e63a-4664-b462-5bcb6875ee2a</LasImageId>
                            <Name>Microscope_Nosepiece_Objective_Tirf_Align_Start_Pos</Name>
                            <Type>System.Int32</Type>
                            <Value xmlns:d15p1="http://www.w3.org/2001/XMLSchema" i:type="d15p1:int">80000</Value>
                          </ImageValue>
                          <ImageValue>
                            <Id>3d32a848-0f95-4f62-a6b7-538fb7f17b2c</Id>
                            <LasImageId>9857bf2a-e63a-4664-b462-5bcb6875ee2a</LasImageId>
                            <Name>Microscope_Nosepiece_Objective_Tirf_Align_End_Pos</Name>
                            <Type>System.Int32</Type>
                            <Value xmlns:d15p1="http://www.w3.org/2001/XMLSchema" i:type="d15p1:int">180000</Value>
                          </ImageValue>
                          <ImageValue>
                            <Id>163625dc-00d4-4445-be81-7cb0f2ecf6ef</Id>
                            <LasImageId>9857bf2a-e63a-4664-b462-5bcb6875ee2a</LasImageId>
                            <Name>Microscope_Nosepiece_Objective_Tirf_Align_Speed</Name>
                            <Type>System.Int32</Type>
                            <Value xmlns:d15p1="http://www.w3.org/2001/XMLSchema" i:type="d15p1:int">150000</Value>
                          </ImageValue>
                          <ImageValue>
                            <Id>a9b8d2bc-2c60-446e-a380-895ed1085096</Id>
                            <LasImageId>9857bf2a-e63a-4664-b462-5bcb6875ee2a</LasImageId>
                            <Name>Microscope_Nosepiece_Objective_Tirf_Align_Sb_Ratio</Name>
                            <Type>System.String</Type>
                            <Value xmlns:d15p1="http://www.w3.org/2001/XMLSchema" i:type="d15p1:string">0.50</Value>
                          </ImageValue>
                          <ImageValue>
                            <Id>f34384c7-082f-4b3d-a803-976085193b8f</Id>
                            <LasImageId>9857bf2a-e63a-4664-b462-5bcb6875ee2a</LasImageId>
                            <Name>Microscope_Nosepiece_Objective_Tirf_Align_Threshold</Name>
                            <Type>System.String</Type>
                            <Value xmlns:d15p1="http://www.w3.org/2001/XMLSchema" i:type="d15p1:string">0.95</Value>
                          </ImageValue>
                          <ImageValue>
                            <Id>c97b1e9a-b95e-4a82-a77e-859d9165627c</Id>
                            <LasImageId>9857bf2a-e63a-4664-b462-5bcb6875ee2a</LasImageId>
                            <Name>Microscope_Dicturret_Prism_Name</Name>
                            <Type>System.String</Type>
                            <Value xmlns:d15p1="http://www.w3.org/2001/XMLSchema" i:type="d15p1:string">-</Value>
                          </ImageValue>
                          <ImageValue>
                            <Id>ed1eace2-afcc-495c-b27f-e3802c5001f3</Id>
                            <LasImageId>9857bf2a-e63a-4664-b462-5bcb6875ee2a</LasImageId>
                            <Name>Microscope_IL_Turret_Cube_Name</Name>
                            <Type>System.String</Type>
                            <Value xmlns:d15p1="http://www.w3.org/2001/XMLSchema" i:type="d15p1:string">L5</Value>
                          </ImageValue>
                          <ImageValue>
                            <Id>2c6759dd-3476-4ead-bfa5-3ad23afece65</Id>
                            <LasImageId>9857bf2a-e63a-4664-b462-5bcb6875ee2a</LasImageId>
                            <Name>Microscope_IL_Turret_Cube_Led_Wavelengthes</Name>
                            <Type>System.String</Type>
                            <Value xmlns:d15p1="http://www.w3.org/2001/XMLSchema" i:type="d15p1:string"></Value>
                          </ImageValue>
                          <ImageValue>
                            <Id>fb6eb504-97b1-4f9b-b4bb-dbec0527bbd7</Id>
                            <LasImageId>9857bf2a-e63a-4664-b462-5bcb6875ee2a</LasImageId>
                            <Name>Microscope_IL_Turret_Cube_Magnification</Name>
                            <Type>System.String</Type>
                            <Value xmlns:d15p1="http://www.w3.org/2001/XMLSchema" i:type="d15p1:string">1</Value>
                          </ImageValue>
                          <ImageValue>
                            <Id>3be24109-bfd8-4e7a-bdbd-7159c5303c2e</Id>
                            <LasImageId>9857bf2a-e63a-4664-b462-5bcb6875ee2a</LasImageId>
                            <Name>Microscope_IL_Field_Diaphragm</Name>
                            <Type>System.Int32</Type>
                            <Value xmlns:d15p1="http://www.w3.org/2001/XMLSchema" i:type="d15p1:int">11</Value>
                          </ImageValue>
                          <ImageValue>
                            <Id>adf73049-0dec-4f17-aa1a-67d43c360897</Id>
                            <LasImageId>9857bf2a-e63a-4664-b462-5bcb6875ee2a</LasImageId>
                            <Name>Microscope_IL_Field_Diaphragm_Items_Item_Description</Name>
                            <Type>System.String</Type>
                            <Value xmlns:d15p1="http://www.w3.org/2001/XMLSchema" i:type="d15p1:string">CIRC 5</Value>
                          </ImageValue>
                          <ImageValue>
                            <Id>eabe62f0-1737-41c1-8a12-ca2625e19a55</Id>
                            <LasImageId>9857bf2a-e63a-4664-b462-5bcb6875ee2a</LasImageId>
                            <Name>Microscope_IL_Field_Diaphragm_Items_Item_Type</Name>
                            <Type>System.String</Type>
                            <Value xmlns:d15p1="http://www.w3.org/2001/XMLSchema" i:type="d15p1:string">CIRC</Value>
                          </ImageValue>
                          <ImageValue>
                            <Id>6ad08b46-c706-4fc9-b144-987e0acea0e5</Id>
                            <LasImageId>9857bf2a-e63a-4664-b462-5bcb6875ee2a</LasImageId>
                            <Name>Microscope_IL_Field_Diaphragm_Items_Item_Type_Index</Name>
                            <Type>System.Int32</Type>
                            <Value xmlns:d15p1="http://www.w3.org/2001/XMLSchema" i:type="d15p1:int">5</Value>
                          </ImageValue>
                          <ImageValue>
                            <Id>14bef571-4d92-47fe-84a7-3a87ac04565f</Id>
                            <LasImageId>9857bf2a-e63a-4664-b462-5bcb6875ee2a</LasImageId>
                            <Name>Microscope_IL_Aperture_Diaphragm</Name>
                            <Type>System.Int32</Type>
                            <Value xmlns:d15p1="http://www.w3.org/2001/XMLSchema" i:type="d15p1:int">9</Value>
                          </ImageValue>
                          <ImageValue>
                            <Id>ecfade39-fd5f-4524-bd89-6553587d37eb</Id>
                            <LasImageId>9857bf2a-e63a-4664-b462-5bcb6875ee2a</LasImageId>
                            <Name>Microscope_Fim</Name>
                            <Type>System.String</Type>
                            <Value xmlns:d15p1="http://www.w3.org/2001/XMLSchema" i:type="d15p1:string">1</Value>
                          </ImageValue>
                          <ImageValue>
                            <Id>ea15065c-59e2-4732-a5e8-c8ac7e6bf717</Id>
                            <LasImageId>9857bf2a-e63a-4664-b462-5bcb6875ee2a</LasImageId>
                            <Name>Microscope_IL_Shutter_Lamp</Name>
                            <Type>System.Int32</Type>
                            <Value xmlns:d15p1="http://www.w3.org/2001/XMLSchema" i:type="d15p1:int">1</Value>
                          </ImageValue>
                          <ImageValue>
                            <Id>d5ef687b-738a-4ddb-ae0b-62b32fea04a1</Id>
                            <LasImageId>9857bf2a-e63a-4664-b462-5bcb6875ee2a</LasImageId>
                            <Name>Microscope_Magchanger_Magnification</Name>
                            <Type>System.String</Type>
                            <Value xmlns:d15p1="http://www.w3.org/2001/XMLSchema" i:type="d15p1:string">1</Value>
                          </ImageValue>
                          <ImageValue>
                            <Id>f24a7f97-9dce-4cc9-8bc4-2e6d35828b3b</Id>
                            <LasImageId>9857bf2a-e63a-4664-b462-5bcb6875ee2a</LasImageId>
                            <Name>Microscope_Magchanger_Article_No</Name>
                            <Type>System.String</Type>
                            <Value xmlns:d15p1="http://www.w3.org/2001/XMLSchema" i:type="d15p1:string">11888386</Value>
                          </ImageValue>
                          <ImageValue>
                            <Id>02d91b60-1f82-4c42-9696-31c4433eca64</Id>
                            <LasImageId>9857bf2a-e63a-4664-b462-5bcb6875ee2a</LasImageId>
                            <Name>Microscope_Ports</Name>
                            <Type>System.Int32</Type>
                            <Value xmlns:d15p1="http://www.w3.org/2001/XMLSchema" i:type="d15p1:int">1</Value>
                          </ImageValue>
                          <ImageValue>
                            <Id>513b012e-fa44-41e2-bfb8-c0b10f91be79</Id>
                            <LasImageId>9857bf2a-e63a-4664-b462-5bcb6875ee2a</LasImageId>
                            <Name>Microscope_Ports_Port_Name</Name>
                            <Type>System.String</Type>
                            <Value xmlns:d15p1="http://www.w3.org/2001/XMLSchema" i:type="d15p1:string">VISUAL</Value>
                          </ImageValue>
                          <ImageValue>
                            <Id>2efe3fe0-ffc6-4b46-9a02-fcb13fe510d3</Id>
                            <LasImageId>9857bf2a-e63a-4664-b462-5bcb6875ee2a</LasImageId>
                            <Name>Microscope_Ports_Port_Magnification</Name>
                            <Type>System.String</Type>
                            <Value xmlns:d15p1="http://www.w3.org/2001/XMLSchema" i:type="d15p1:string">10</Value>
                          </ImageValue>
                          <ImageValue>
                            <Id>ba357e7b-671f-4f72-a4a2-6109beadc598</Id>
                            <LasImageId>9857bf2a-e63a-4664-b462-5bcb6875ee2a</LasImageId>
                            <Name>Microscope_Ports_Port_Article_No</Name>
                            <Type>System.String</Type>
                            <Value xmlns:d15p1="http://www.w3.org/2001/XMLSchema" i:type="d15p1:string">11507808</Value>
                          </ImageValue>
                          <ImageValue>
                            <Id>14e0c6ef-084c-425b-a05d-e9f4a3c77a4e</Id>
                            <LasImageId>9857bf2a-e63a-4664-b462-5bcb6875ee2a</LasImageId>
                            <Name>Microscope_Sideports_Prisms_Prism_Name</Name>
                            <Type>System.String</Type>
                            <Value xmlns:d15p1="http://www.w3.org/2001/XMLSchema" i:type="d15p1:string">P,100</Value>
                          </ImageValue>
                          <ImageValue>
                            <Id>e614de1a-b280-4975-93a8-4e8aef1464b6</Id>
                            <LasImageId>9857bf2a-e63a-4664-b462-5bcb6875ee2a</LasImageId>
                            <Name>Microscope_Sideports_Num_Prisms</Name>
                            <Type>System.String</Type>
                            <Value xmlns:d15p1="http://www.w3.org/2001/XMLSchema" i:type="d15p1:string">2</Value>
                          </ImageValue>
                          <ImageValue>
                            <Id>39ae07d3-d207-475e-97b4-52fe68e92225</Id>
                            <LasImageId>9857bf2a-e63a-4664-b462-5bcb6875ee2a</LasImageId>
                            <Name>Microscope_Illumination</Name>
                            <Type>System.Int32</Type>
                            <Value xmlns:d15p1="http://www.w3.org/2001/XMLSchema" i:type="d15p1:int">235</Value>
                          </ImageValue>
                          <ImageValue>
                            <Id>0cee5400-6d29-4baf-bdcf-41cb2059520f</Id>
                            <LasImageId>9857bf2a-e63a-4664-b462-5bcb6875ee2a</LasImageId>
                            <Name>Microscope_Contrast</Name>
                            <Type>System.Int32</Type>
                            <Value xmlns:d15p1="http://www.w3.org/2001/XMLSchema" i:type="d15p1:int">29</Value>
                          </ImageValue>
                        </ImageValues>
                      </LasImage>
                    </Item>
                  </Children>
                </Item>
              </Children>
            </Item>
          </Children>
        </Item>
      </Children>
    </Item>
  </Children>
</Item>
