# Supplementary material for: All-Trans Retinoic Acid Attenuates Transmissible Gastroenteritis Virus-Induced Inflammation in IPEC-J2 Cells via Suppressing the RLRs/NF‐κB Signaling Pathway
Source: Front Immunol. 2022 Jan 31;13:734171. doi: 10.3389/fimmu.2022.734171 (PMC8841732; doi:10.3389/fimmu.2022.734171)
Supplement: Supplementary file 1 [file DataSheet_1.zip › Raw data-2021-12-18/Raw data-Immunofluorescence/Control/.Metadata/3_image_Y3.tif.cal.xml]

<?xml version="1.0" encoding="utf-8"?>
<Item xmlns:i="http://www.w3.org/2001/XMLSchema-instance" xmlns="http://schemas.datacontract.org/2004/07/LeicaMicrosystems.DataEntities.V3_2">
  <Id>2030abd0-8396-4491-aa9c-6ecf940d7ab1</Id>
  <ParentId i:nil="true" />
  <LinkedItemId i:nil="true" />
  <Type>Computer</Type>
  <SubType i:nil="true" />
  <Index i:nil="true" />
  <Name>Computer</Name>
  <FolderTypeId i:nil="true" />
  <Keywords i:nil="true" />
  <LastModifiedDate>0001-01-01T00:00:00</LastModifiedDate>
  <Owner i:nil="true" />
  <Reader i:nil="true" />
  <Children>
    <Item>
      <Id>f67f8246-c25a-4be3-858a-79e760165c64</Id>
      <ParentId>2030abd0-8396-4491-aa9c-6ecf940d7ab1</ParentId>
      <LinkedItemId i:nil="true" />
      <Type>Drive</Type>
      <SubType>Local Fixed Disk (F:)</SubType>
      <Index i:nil="true" />
      <Name>F:\</Name>
      <FolderTypeId i:nil="true" />
      <Keywords i:nil="true" />
      <LastModifiedDate>0001-01-01T00:00:00</LastModifiedDate>
      <Owner i:nil="true" />
      <Reader i:nil="true" />
      <Children>
        <Item>
          <Id>a7346399-ebf5-4592-9d0c-a13afeb670e8</Id>
          <ParentId>f67f8246-c25a-4be3-858a-79e760165c64</ParentId>
          <LinkedItemId i:nil="true" />
          <Type>Folder</Type>
          <SubType i:nil="true" />
          <Index i:nil="true" />
          <Name>PJN</Name>
          <FolderTypeId i:nil="true" />
          <Keywords i:nil="true" />
          <LastModifiedDate>0001-01-01T00:00:00</LastModifiedDate>
          <Owner i:nil="true" />
          <Reader i:nil="true" />
          <Children>
            <Item>
              <Id>18ed0485-48ff-454b-a9ec-7b1b380d8557</Id>
              <ParentId>a7346399-ebf5-4592-9d0c-a13afeb670e8</ParentId>
              <LinkedItemId i:nil="true" />
              <Type>Folder</Type>
              <SubType i:nil="true" />
              <Index i:nil="true" />
              <Name>NF-KN-FTT细胞</Name>
              <FolderTypeId i:nil="true" />
              <Keywords i:nil="true" />
              <LastModifiedDate>0001-01-01T00:00:00</LastModifiedDate>
              <Owner i:nil="true" />
              <Reader i:nil="true" />
              <Children>
                <Item>
                  <Id>c85c9d6a-a4dd-4e97-8ab3-f727f12b825f</Id>
                  <ParentId>18ed0485-48ff-454b-a9ec-7b1b380d8557</ParentId>
                  <LinkedItemId i:nil="true" />
                  <Type>MultiCollection</Type>
                  <SubType>ImageOverlay</SubType>
                  <Index i:nil="true" />
                  <Name>CON-2</Name>
                  <FolderTypeId i:nil="true" />
                  <Keywords></Keywords>
                  <LastModifiedDate>2020-06-23T21:08:47.9617226+08:00</LastModifiedDate>
                  <Owner i:nil="true" />
                  <Reader i:nil="true" />
                  <Children>
                    <Item>
                      <Id>11ca4d74-7f67-451a-8df4-7bee732ed363</Id>
                      <ParentId>c85c9d6a-a4dd-4e97-8ab3-f727f12b825f</ParentId>
                      <LinkedItemId i:nil="true" />
                      <Type>Collection</Type>
                      <SubType>Image</SubType>
                      <Index i:nil="true" />
                      <Name>3_image_Y3.tif</Name>
                      <FolderTypeId i:nil="true" />
                      <Keywords></Keywords>
                      <LastModifiedDate>2020-06-23T21:08:47.5326981+08:00</LastModifiedDate>
                      <Owner i:nil="true" />
                      <Reader i:nil="true" />
                      <Children>
                        <Item>
                          <Id>1e2348f5-2e0f-4bfb-a1fa-7a6241f41450</Id>
                          <ParentId>11ca4d74-7f67-451a-8df4-7bee732ed363</ParentId>
                          <LinkedItemId i:nil="true" />
                          <Type>Leaf</Type>
                          <SubType>Image</SubType>
                          <Index i:nil="true" />
                          <Name>3_image_Y3.tif</Name>
                          <FolderTypeId i:nil="true" />
                          <Keywords></Keywords>
                          <LastModifiedDate>2020-06-23T21:08:46.8256576+08:00</LastModifiedDate>
                          <Owner i:nil="true" />
                          <Reader i:nil="true" />
                          <Children>
                            <Item>
                              <Id>ffa8a551-341a-49b1-8fcf-a65f85b53f13</Id>
                              <ParentId>1e2348f5-2e0f-4bfb-a1fa-7a6241f41450</ParentId>
                              <LinkedItemId i:nil="true" />
                              <Type>Derived</Type>
                              <SubType>Image</SubType>
                              <Index i:nil="true" />
                              <Name>3_image_Y3.tif.thb</Name>
                              <FolderTypeId i:nil="true" />
                              <Keywords></Keywords>
                              <LastModifiedDate>2020-06-23T21:08:46.8256576+08:00</LastModifiedDate>
                              <Owner i:nil="true" />
                              <Reader i:nil="true" />
                            </Item>
                          </Children>
                        </Item>
                        <Item>
                          <Id>7505d40d-0451-4d06-8919-12e17369adba</Id>
                          <ParentId>11ca4d74-7f67-451a-8df4-7bee732ed363</ParentId>
                          <LinkedItemId i:nil="true" />
                          <Type>Leaf</Type>
                          <SubType>Lambda.xml</SubType>
                          <Index i:nil="true" />
                          <Name>3_image_Y3.tif.Lambda.xml</Name>
                          <FolderTypeId i:nil="true" />
                          <Keywords></Keywords>
                          <LastModifiedDate>2020-06-23T21:08:46.8886612+08:00</LastModifiedDate>
                          <Owner i:nil="true" />
                          <Reader i:nil="true" />
                        </Item>
                        <Item>
                          <Id>8e3ef3c9-7535-4f71-ae88-6d5eb53639c2</Id>
                          <ParentId>11ca4d74-7f67-451a-8df4-7bee732ed363</ParentId>
                          <LinkedItemId i:nil="true" />
                          <Type>Leaf</Type>
                          <SubType>DXScaleBarSettingsData</SubType>
                          <Index i:nil="true" />
                          <Name>3_image_Y3.tif.sbx</Name>
                          <FolderTypeId i:nil="true" />
                          <Keywords></Keywords>
                          <LastModifiedDate>2020-06-23T21:08:47.496696+08:00</LastModifiedDate>
                          <Owner i:nil="true" />
                          <Reader i:nil="true" />
                        </Item>
                        <Item>
                          <Id>fa060920-ac55-4d0c-8b37-a8c72dc3e321</Id>
                          <ParentId>11ca4d74-7f67-451a-8df4-7bee732ed363</ParentId>
                          <LinkedItemId i:nil="true" />
                          <Type>Leaf</Type>
                          <SubType>DXExtendedAnnotationData</SubType>
                          <Index i:nil="true" />
                          <Name>3_image_Y3.tif.eax</Name>
                          <FolderTypeId i:nil="true" />
                          <Keywords></Keywords>
                          <LastModifiedDate>2020-06-23T21:08:47.4996962+08:00</LastModifiedDate>
                          <Owner i:nil="true" />
                          <Reader i:nil="true" />
                        </Item>
                      </Children>
                      <ItemValues>
                        <ItemValue>
                          <Id>8d1ae964-fb7d-4a66-a793-bf2b2e22365b</Id>
                          <ItemId>11ca4d74-7f67-451a-8df4-7bee732ed363</ItemId>
                          <Name>Image_Description</Name>
                          <Value xmlns:d14p1="http://www.w3.org/2001/XMLSchema" i:type="d14p1:string"></Value>
                        </ItemValue>
                        <ItemValue>
                          <Id>804810b9-655b-4ea2-a51a-64f08df4e593</Id>
                          <ItemId>11ca4d74-7f67-451a-8df4-7bee732ed363</ItemId>
                          <Name>Image_Notes</Name>
                          <Value xmlns:d14p1="http://www.w3.org/2001/XMLSchema" i:type="d14p1:string"></Value>
                        </ItemValue>
                      </ItemValues>
                      <LasImage>
                        <Id>11ca4d74-7f67-451a-8df4-7bee732ed363</Id>
                        <Included>true</Included>
                        <Processed>false</Processed>
                        <UnitName>Microns</UnitName>
                        <CreationUserName>1-PC\1</CreationUserName>
                        <ModificationUserName>1-PC\1</ModificationUserName>
                        <AcquiredDate>2020-06-23T21:08:46.8706602+08:00</AcquiredDate>
                        <CreationDate>2020-06-23T21:08:46.8256576+08:00</CreationDate>
                        <ImportDate i:nil="true" />
                        <XMetresPerPixel>1.2142835344587052E-07</XMetresPerPixel>
                        <YMetresPerPixel>1.2142835344587052E-07</YMetresPerPixel>
                        <BitDepth>24</BitDepth>
                        <NumPixelsX>2560</NumPixelsX>
                        <NumPixelsY>1920</NumPixelsY>
                        <FileSize>14745948</FileSize>
                        <DecimalPlaces>3</DecimalPlaces>
                        <Camera>
                          <Id>11ca4d74-7f67-451a-8df4-7bee732ed363</Id>
                          <Name>DFC450 C</Name>
                          <Serial_Number>735694914</Serial_Number>
                          <Exposure>4.2 s</Exposure>
                          <Gamma>7.70</Gamma>
                          <Gain>2.9 x</Gain>
                          <Auto_Exposure>关闭</Auto_Exposure>
                          <Brightness i:nil="true" />
                          <Black_Clip>0</Black_Clip>
                          <White_Clip>255</White_Clip>
                          <Image_Type>彩色</Image_Type>
                          <Capture_Format>2560 x 1920,    Full Frame HQ</Capture_Format>
                          <Shading>(无)</Shading>
                          <Sharpening>关闭</Sharpening>
                        </Camera>
                        <ImageValues>
                          <ImageValue>
                            <Id>43944a0d-bcfa-4adb-b5e0-b2a90b841867</Id>
                            <LasImageId>11ca4d74-7f67-451a-8df4-7bee732ed363</LasImageId>
                            <Name>Microscope_Contrast_Method</Name>
                            <Type>System.String</Type>
                            <Value xmlns:d15p1="http://www.w3.org/2001/XMLSchema" i:type="d15p1:string">FLUO</Value>
                          </ImageValue>
                          <ImageValue>
                            <Id>fac6e4b3-bb22-48a3-ab6e-9802efb0a33d</Id>
                            <LasImageId>11ca4d74-7f67-451a-8df4-7bee732ed363</LasImageId>
                            <Name>Microscope_Stand_Serial_Number</Name>
                            <Type>System.String</Type>
                            <Value xmlns:d15p1="http://www.w3.org/2001/XMLSchema" i:type="d15p1:string">402201</Value>
                          </ImageValue>
                          <ImageValue>
                            <Id>269aad10-f692-484e-b0bb-2b5f6f87dd97</Id>
                            <LasImageId>11ca4d74-7f67-451a-8df4-7bee732ed363</LasImageId>
                            <Name>Microscope_Stand_Name</Name>
                            <Type>System.String</Type>
                            <Value xmlns:d15p1="http://www.w3.org/2001/XMLSchema" i:type="d15p1:string">DMI4000B</Value>
                          </ImageValue>
                          <ImageValue>
                            <Id>96d6816d-8740-4d9d-b22d-d443cbd3a710</Id>
                            <LasImageId>11ca4d74-7f67-451a-8df4-7bee732ed363</LasImageId>
                            <Name>Microscope_Stand_Configuration_Software_Version_Infos</Name>
                            <Type>System.String</Type>
                            <Value xmlns:d15p1="http://www.w3.org/2001/XMLSchema" i:type="d15p1:string">O326F167</Value>
                          </ImageValue>
                          <ImageValue>
                            <Id>a8a1ce74-0b0f-4464-8761-4b0b3f1c3039</Id>
                            <LasImageId>11ca4d74-7f67-451a-8df4-7bee732ed363</LasImageId>
                            <Name>Microscope_Lamp</Name>
                            <Type>System.Int32</Type>
                            <Value xmlns:d15p1="http://www.w3.org/2001/XMLSchema" i:type="d15p1:int">0</Value>
                          </ImageValue>
                          <ImageValue>
                            <Id>50a83739-fea0-4722-8bf1-22984f9b2dfb</Id>
                            <LasImageId>11ca4d74-7f67-451a-8df4-7bee732ed363</LasImageId>
                            <Name>Microscope_Condenser_Name</Name>
                            <Type>System.String</Type>
                            <Value xmlns:d15p1="http://www.w3.org/2001/XMLSchema" i:type="d15p1:string">S28</Value>
                          </ImageValue>
                          <ImageValue>
                            <Id>44809012-5412-417f-884b-09dca28a0dcd</Id>
                            <LasImageId>11ca4d74-7f67-451a-8df4-7bee732ed363</LasImageId>
                            <Name>Microscope_Condenser_Article_No</Name>
                            <Type>System.String</Type>
                            <Value xmlns:d15p1="http://www.w3.org/2001/XMLSchema" i:type="d15p1:string">11522106</Value>
                          </ImageValue>
                          <ImageValue>
                            <Id>d4016e6e-9a7e-44e2-9211-f5ebbfa795b8</Id>
                            <LasImageId>11ca4d74-7f67-451a-8df4-7bee732ed363</LasImageId>
                            <Name>Microscope_Condenserturret_Prism_Name</Name>
                            <Type>System.String</Type>
                            <Value xmlns:d15p1="http://www.w3.org/2001/XMLSchema" i:type="d15p1:string">BF</Value>
                          </ImageValue>
                          <ImageValue>
                            <Id>fb7ea207-45a2-4c28-b7a3-4488c3614023</Id>
                            <LasImageId>11ca4d74-7f67-451a-8df4-7bee732ed363</LasImageId>
                            <Name>Microscope_Nosepiece_Objective_Magnification</Name>
                            <Type>System.String</Type>
                            <Value xmlns:d15p1="http://www.w3.org/2001/XMLSchema" i:type="d15p1:string">40</Value>
                          </ImageValue>
                          <ImageValue>
                            <Id>71040102-d4a4-44ee-806d-c3b0517d935a</Id>
                            <LasImageId>11ca4d74-7f67-451a-8df4-7bee732ed363</LasImageId>
                            <Name>Microscope_Nosepiece_Objective_Article_No</Name>
                            <Type>System.String</Type>
                            <Value xmlns:d15p1="http://www.w3.org/2001/XMLSchema" i:type="d15p1:string">11506201</Value>
                          </ImageValue>
                          <ImageValue>
                            <Id>c354e43e-ba55-441e-9356-0680090aaa69</Id>
                            <LasImageId>11ca4d74-7f67-451a-8df4-7bee732ed363</LasImageId>
                            <Name>Microscope_Nosepiece_Objective_Aperture</Name>
                            <Type>System.String</Type>
                            <Value xmlns:d15p1="http://www.w3.org/2001/XMLSchema" i:type="d15p1:string">0.60</Value>
                          </ImageValue>
                          <ImageValue>
                            <Id>2a569964-dbd5-479d-9bb7-97e9cf11a9ea</Id>
                            <LasImageId>11ca4d74-7f67-451a-8df4-7bee732ed363</LasImageId>
                            <Name>Microscope_Nosepiece_Objective_Type</Name>
                            <Type>System.String</Type>
                            <Value xmlns:d15p1="http://www.w3.org/2001/XMLSchema" i:type="d15p1:string">DRY</Value>
                          </ImageValue>
                          <ImageValue>
                            <Id>dafe10e6-92e4-4162-a88e-b46f6afbf26d</Id>
                            <LasImageId>11ca4d74-7f67-451a-8df4-7bee732ed363</LasImageId>
                            <Name>Microscope_Nosepiece_Objective_Tirf_Scan_Conversion_X</Name>
                            <Type>System.String</Type>
                            <Value xmlns:d15p1="http://www.w3.org/2001/XMLSchema" i:type="d15p1:string">0.0000095</Value>
                          </ImageValue>
                          <ImageValue>
                            <Id>d04afb6f-454a-4743-8ebc-8122b577660b</Id>
                            <LasImageId>11ca4d74-7f67-451a-8df4-7bee732ed363</LasImageId>
                            <Name>Microscope_Nosepiece_Objective_Tirf_Scan_Conversion_Y</Name>
                            <Type>System.String</Type>
                            <Value xmlns:d15p1="http://www.w3.org/2001/XMLSchema" i:type="d15p1:string">0.000011</Value>
                          </ImageValue>
                          <ImageValue>
                            <Id>d2279eea-a2bc-4913-a63e-b295ba49ea1f</Id>
                            <LasImageId>11ca4d74-7f67-451a-8df4-7bee732ed363</LasImageId>
                            <Name>Microscope_Nosepiece_Objective_Tirf_Align_Start_Pos</Name>
                            <Type>System.Int32</Type>
                            <Value xmlns:d15p1="http://www.w3.org/2001/XMLSchema" i:type="d15p1:int">80000</Value>
                          </ImageValue>
                          <ImageValue>
                            <Id>bb8c2ae8-7915-4be3-9a70-ae3102bc518f</Id>
                            <LasImageId>11ca4d74-7f67-451a-8df4-7bee732ed363</LasImageId>
                            <Name>Microscope_Nosepiece_Objective_Tirf_Align_End_Pos</Name>
                            <Type>System.Int32</Type>
                            <Value xmlns:d15p1="http://www.w3.org/2001/XMLSchema" i:type="d15p1:int">180000</Value>
                          </ImageValue>
                          <ImageValue>
                            <Id>abfa2c48-de57-40c7-9df8-fee44771b294</Id>
                            <LasImageId>11ca4d74-7f67-451a-8df4-7bee732ed363</LasImageId>
                            <Name>Microscope_Nosepiece_Objective_Tirf_Align_Speed</Name>
                            <Type>System.Int32</Type>
                            <Value xmlns:d15p1="http://www.w3.org/2001/XMLSchema" i:type="d15p1:int">150000</Value>
                          </ImageValue>
                          <ImageValue>
                            <Id>a5aa86aa-6f37-453d-875c-ddb75ec97ff2</Id>
                            <LasImageId>11ca4d74-7f67-451a-8df4-7bee732ed363</LasImageId>
                            <Name>Microscope_Nosepiece_Objective_Tirf_Align_Sb_Ratio</Name>
                            <Type>System.String</Type>
                            <Value xmlns:d15p1="http://www.w3.org/2001/XMLSchema" i:type="d15p1:string">0.50</Value>
                          </ImageValue>
                          <ImageValue>
                            <Id>f9bdd2a2-286f-45a9-aa00-61f48ee0be8f</Id>
                            <LasImageId>11ca4d74-7f67-451a-8df4-7bee732ed363</LasImageId>
                            <Name>Microscope_Nosepiece_Objective_Tirf_Align_Threshold</Name>
                            <Type>System.String</Type>
                            <Value xmlns:d15p1="http://www.w3.org/2001/XMLSchema" i:type="d15p1:string">0.95</Value>
                          </ImageValue>
                          <ImageValue>
                            <Id>9aa79b88-26f1-4917-8433-0c72d9852b69</Id>
                            <LasImageId>11ca4d74-7f67-451a-8df4-7bee732ed363</LasImageId>
                            <Name>Microscope_Dicturret_Prism_Name</Name>
                            <Type>System.String</Type>
                            <Value xmlns:d15p1="http://www.w3.org/2001/XMLSchema" i:type="d15p1:string">-</Value>
                          </ImageValue>
                          <ImageValue>
                            <Id>6dec347b-55ec-4c72-bb09-daed3bd28e5a</Id>
                            <LasImageId>11ca4d74-7f67-451a-8df4-7bee732ed363</LasImageId>
                            <Name>Microscope_IL_Turret_Cube_Name</Name>
                            <Type>System.String</Type>
                            <Value xmlns:d15p1="http://www.w3.org/2001/XMLSchema" i:type="d15p1:string">Y3</Value>
                          </ImageValue>
                          <ImageValue>
                            <Id>30b41b28-1d4c-46bb-97e9-723110cfbfc2</Id>
                            <LasImageId>11ca4d74-7f67-451a-8df4-7bee732ed363</LasImageId>
                            <Name>Microscope_IL_Turret_Cube_Led_Wavelengthes</Name>
                            <Type>System.String</Type>
                            <Value xmlns:d15p1="http://www.w3.org/2001/XMLSchema" i:type="d15p1:string"></Value>
                          </ImageValue>
                          <ImageValue>
                            <Id>5631e59a-08bc-4e70-ac12-35ef5a0bc1a9</Id>
                            <LasImageId>11ca4d74-7f67-451a-8df4-7bee732ed363</LasImageId>
                            <Name>Microscope_IL_Turret_Cube_Magnification</Name>
                            <Type>System.String</Type>
                            <Value xmlns:d15p1="http://www.w3.org/2001/XMLSchema" i:type="d15p1:string">1</Value>
                          </ImageValue>
                          <ImageValue>
                            <Id>6f79a7d3-6dc2-4eaa-8f75-2147da2fbf9b</Id>
                            <LasImageId>11ca4d74-7f67-451a-8df4-7bee732ed363</LasImageId>
                            <Name>Microscope_IL_Field_Diaphragm</Name>
                            <Type>System.Int32</Type>
                            <Value xmlns:d15p1="http://www.w3.org/2001/XMLSchema" i:type="d15p1:int">11</Value>
                          </ImageValue>
                          <ImageValue>
                            <Id>0b939d6c-b770-41b3-919c-889e464f86cc</Id>
                            <LasImageId>11ca4d74-7f67-451a-8df4-7bee732ed363</LasImageId>
                            <Name>Microscope_IL_Field_Diaphragm_Items_Item_Description</Name>
                            <Type>System.String</Type>
                            <Value xmlns:d15p1="http://www.w3.org/2001/XMLSchema" i:type="d15p1:string">CIRC 5</Value>
                          </ImageValue>
                          <ImageValue>
                            <Id>c4368372-bcc3-46f1-8931-b1382768c14a</Id>
                            <LasImageId>11ca4d74-7f67-451a-8df4-7bee732ed363</LasImageId>
                            <Name>Microscope_IL_Field_Diaphragm_Items_Item_Type</Name>
                            <Type>System.String</Type>
                            <Value xmlns:d15p1="http://www.w3.org/2001/XMLSchema" i:type="d15p1:string">CIRC</Value>
                          </ImageValue>
                          <ImageValue>
                            <Id>10f00811-d338-42e7-ae3d-9ed9352b1c3e</Id>
                            <LasImageId>11ca4d74-7f67-451a-8df4-7bee732ed363</LasImageId>
                            <Name>Microscope_IL_Field_Diaphragm_Items_Item_Type_Index</Name>
                            <Type>System.Int32</Type>
                            <Value xmlns:d15p1="http://www.w3.org/2001/XMLSchema" i:type="d15p1:int">5</Value>
                          </ImageValue>
                          <ImageValue>
                            <Id>055cef0d-2684-4407-b33e-81d2c2687c9d</Id>
                            <LasImageId>11ca4d74-7f67-451a-8df4-7bee732ed363</LasImageId>
                            <Name>Microscope_IL_Aperture_Diaphragm</Name>
                            <Type>System.Int32</Type>
                            <Value xmlns:d15p1="http://www.w3.org/2001/XMLSchema" i:type="d15p1:int">9</Value>
                          </ImageValue>
                          <ImageValue>
                            <Id>1c8d8424-65f7-4ebc-b171-3a4975951e3a</Id>
                            <LasImageId>11ca4d74-7f67-451a-8df4-7bee732ed363</LasImageId>
                            <Name>Microscope_Fim</Name>
                            <Type>System.String</Type>
                            <Value xmlns:d15p1="http://www.w3.org/2001/XMLSchema" i:type="d15p1:string">1</Value>
                          </ImageValue>
                          <ImageValue>
                            <Id>ce7dd396-b081-4b57-8d38-c3c411b6b807</Id>
                            <LasImageId>11ca4d74-7f67-451a-8df4-7bee732ed363</LasImageId>
                            <Name>Microscope_IL_Shutter_Lamp</Name>
                            <Type>System.Int32</Type>
                            <Value xmlns:d15p1="http://www.w3.org/2001/XMLSchema" i:type="d15p1:int">1</Value>
                          </ImageValue>
                          <ImageValue>
                            <Id>087e300b-66ec-4643-845e-c2c12a100fbf</Id>
                            <LasImageId>11ca4d74-7f67-451a-8df4-7bee732ed363</LasImageId>
                            <Name>Microscope_Magchanger_Magnification</Name>
                            <Type>System.String</Type>
                            <Value xmlns:d15p1="http://www.w3.org/2001/XMLSchema" i:type="d15p1:string">1</Value>
                          </ImageValue>
                          <ImageValue>
                            <Id>7b5fdc0f-ebbc-4a6f-b875-1c52bd42c4ee</Id>
                            <LasImageId>11ca4d74-7f67-451a-8df4-7bee732ed363</LasImageId>
                            <Name>Microscope_Magchanger_Article_No</Name>
                            <Type>System.String</Type>
                            <Value xmlns:d15p1="http://www.w3.org/2001/XMLSchema" i:type="d15p1:string">11888386</Value>
                          </ImageValue>
                          <ImageValue>
                            <Id>945b9138-ef43-4775-86b9-5290cc24db17</Id>
                            <LasImageId>11ca4d74-7f67-451a-8df4-7bee732ed363</LasImageId>
                            <Name>Microscope_Ports</Name>
                            <Type>System.Int32</Type>
                            <Value xmlns:d15p1="http://www.w3.org/2001/XMLSchema" i:type="d15p1:int">1</Value>
                          </ImageValue>
                          <ImageValue>
                            <Id>2af213e2-417d-4cc0-8013-980584d670d0</Id>
                            <LasImageId>11ca4d74-7f67-451a-8df4-7bee732ed363</LasImageId>
                            <Name>Microscope_Ports_Port_Name</Name>
                            <Type>System.String</Type>
                            <Value xmlns:d15p1="http://www.w3.org/2001/XMLSchema" i:type="d15p1:string">VISUAL</Value>
                          </ImageValue>
                          <ImageValue>
                            <Id>ac91ac80-f186-4f2a-88a1-a26155b286a3</Id>
                            <LasImageId>11ca4d74-7f67-451a-8df4-7bee732ed363</LasImageId>
                            <Name>Microscope_Ports_Port_Magnification</Name>
                            <Type>System.String</Type>
                            <Value xmlns:d15p1="http://www.w3.org/2001/XMLSchema" i:type="d15p1:string">10</Value>
                          </ImageValue>
                          <ImageValue>
                            <Id>6436f4c6-5bf2-43e9-ba28-3617c964bbc7</Id>
                            <LasImageId>11ca4d74-7f67-451a-8df4-7bee732ed363</LasImageId>
                            <Name>Microscope_Ports_Port_Article_No</Name>
                            <Type>System.String</Type>
                            <Value xmlns:d15p1="http://www.w3.org/2001/XMLSchema" i:type="d15p1:string">11507808</Value>
                          </ImageValue>
                          <ImageValue>
                            <Id>d08170e2-2cc6-4a0d-9705-cf4d50b0dbf4</Id>
                            <LasImageId>11ca4d74-7f67-451a-8df4-7bee732ed363</LasImageId>
                            <Name>Microscope_Sideports_Prisms_Prism_Name</Name>
                            <Type>System.String</Type>
                            <Value xmlns:d15p1="http://www.w3.org/2001/XMLSchema" i:type="d15p1:string">P,100</Value>
                          </ImageValue>
                          <ImageValue>
                            <Id>818149dd-febe-4356-a417-854b2881671d</Id>
                            <LasImageId>11ca4d74-7f67-451a-8df4-7bee732ed363</LasImageId>
                            <Name>Microscope_Sideports_Num_Prisms</Name>
                            <Type>System.String</Type>
                            <Value xmlns:d15p1="http://www.w3.org/2001/XMLSchema" i:type="d15p1:string">2</Value>
                          </ImageValue>
                          <ImageValue>
                            <Id>dfd28e7b-e666-40ae-9bbe-cdc214b0eca2</Id>
                            <LasImageId>11ca4d74-7f67-451a-8df4-7bee732ed363</LasImageId>
                            <Name>Microscope_Illumination</Name>
                            <Type>System.Int32</Type>
                            <Value xmlns:d15p1="http://www.w3.org/2001/XMLSchema" i:type="d15p1:int">235</Value>
                          </ImageValue>
                          <ImageValue>
                            <Id>aa8dbafc-272f-45c8-9cff-702e069189b9</Id>
                            <LasImageId>11ca4d74-7f67-451a-8df4-7bee732ed363</LasImageId>
                            <Name>Microscope_Contrast</Name>
                            <Type>System.Int32</Type>
                            <Value xmlns:d15p1="http://www.w3.org/2001/XMLSchema" i:type="d15p1:int">29</Value>
                          </ImageValue>
                        </ImageValues>
                      </LasImage>
                    </Item>
                  </Children>
                </Item>
              </Children>
            </Item>
          </Children>
        </Item>
      </Children>
    </Item>
  </Children>
</Item>
