# Supplementary material for: All-Trans Retinoic Acid Attenuates Transmissible Gastroenteritis Virus-Induced Inflammation in IPEC-J2 Cells via Suppressing the RLRs/NF‐κB Signaling Pathway
Source: Front Immunol. 2022 Jan 31;13:734171. doi: 10.3389/fimmu.2022.734171 (PMC8841732; doi:10.3389/fimmu.2022.734171)
Supplement: Supplementary file 1 [file DataSheet_1.zip › Raw data-2021-12-18/Raw data-Immunofluorescence/Control/.Metadata/Image Overlay Config.xml]

<?xml version="1.0"?>
<FilterConfiguration xmlns:xsi="http://www.w3.org/2001/XMLSchema-instance" xmlns:xsd="http://www.w3.org/2001/XMLSchema" xmlns="http://www.leica-microsystems.com/FilterConfiguration.xsd">
  <ImageOverlay>
    <Updated>2015-09-14T11:38:01.3377896+08:00</Updated>
    <OverlayAfterAcquire>true</OverlayAfterAcquire>
    <DeleteChannels>false</DeleteChannels>
    <Manual>false</Manual>
    <AutoCreateNewFolder>false</AutoCreateNewFolder>
    <DefaultSequenceName>CON-2</DefaultSequenceName>
    <Filter>
      <BlackLevel>0</BlackLevel>
      <WhiteLevel>255</WhiteLevel>
      <CameraBlackLevel>6</CameraBlackLevel>
      <CameraWhiteLevel>187</CameraWhiteLevel>
      <PostCaptureGamma>1</PostCaptureGamma>
      <MixLevel>100</MixLevel>
      <ApplyFalseColour>false</ApplyFalseColour>
      <Name>DAP</Name>
      <ExposureIndex>133</ExposureIndex>
      <GainIndex>0</GainIndex>
      <Gamma>1.179412841796875</Gamma>
      <Enabled>true</Enabled>
      <Description>FLUO</Description>
      <Wavelength>0</Wavelength>
      <Position>1</Position>
      <ContrastMethod>FLUO</ContrastMethod>
      <PseudoFilter>false</PseudoFilter>
    </Filter>
    <Filter>
      <BlackLevel>0</BlackLevel>
      <WhiteLevel>255</WhiteLevel>
      <CameraBlackLevel>6</CameraBlackLevel>
      <CameraWhiteLevel>187</CameraWhiteLevel>
      <PostCaptureGamma>1</PostCaptureGamma>
      <MixLevel>100</MixLevel>
      <ApplyFalseColour>false</ApplyFalseColour>
      <Name>L5</Name>
      <ExposureIndex>198</ExposureIndex>
      <GainIndex>0</GainIndex>
      <Gamma>1.059478759765625</Gamma>
      <Enabled>true</Enabled>
      <Description>FLUO</Description>
      <Wavelength>527</Wavelength>
      <Position>2</Position>
      <ContrastMethod>FLUO</ContrastMethod>
      <PseudoFilter>false</PseudoFilter>
    </Filter>
    <Filter>
      <BlackLevel>0</BlackLevel>
      <WhiteLevel>255</WhiteLevel>
      <CameraBlackLevel>0</CameraBlackLevel>
      <CameraWhiteLevel>255</CameraWhiteLevel>
      <PostCaptureGamma>1</PostCaptureGamma>
      <MixLevel>100</MixLevel>
      <ApplyFalseColour>false</ApplyFalseColour>
      <Name>Y3</Name>
      <ExposureIndex>171</ExposureIndex>
      <GainIndex>21</GainIndex>
      <Gamma>7.695831298828125</Gamma>
      <Enabled>true</Enabled>
      <Description>FLUO</Description>
      <Wavelength>610</Wavelength>
      <Position>3</Position>
      <ContrastMethod>FLUO</ContrastMethod>
      <PseudoFilter>false</PseudoFilter>
    </Filter>
    <Filter>
      <BlackLevel>0</BlackLevel>
      <WhiteLevel>255</WhiteLevel>
      <CameraBlackLevel>0</CameraBlackLevel>
      <CameraWhiteLevel>255</CameraWhiteLevel>
      <PostCaptureGamma>1</PostCaptureGamma>
      <MixLevel>100</MixLevel>
      <ApplyFalseColour>false</ApplyFalseColour>
      <Name>Ana</Name>
      <ExposureIndex>99</ExposureIndex>
      <GainIndex>0</GainIndex>
      <Gamma>0.6097259521484375</Gamma>
      <Enabled>false</Enabled>
      <Description>TL-POL</Description>
      <Wavelength>0</Wavelength>
      <Position>4</Position>
      <ContrastMethod>TL-POL</ContrastMethod>
      <PseudoFilter>false</PseudoFilter>
    </Filter>
    <Filter>
      <BlackLevel>0</BlackLevel>
      <WhiteLevel>255</WhiteLevel>
      <CameraBlackLevel>0</CameraBlackLevel>
      <CameraWhiteLevel>255</CameraWhiteLevel>
      <PostCaptureGamma>1</PostCaptureGamma>
      <MixLevel>100</MixLevel>
      <ApplyFalseColour>false</ApplyFalseColour>
      <Name>EMP</Name>
      <ExposureIndex>27</ExposureIndex>
      <GainIndex>0</GainIndex>
      <Gamma>0.79962158203125</Gamma>
      <Enabled>false</Enabled>
      <Description>TL-BF</Description>
      <Wavelength>0</Wavelength>
      <Position>5</Position>
      <ContrastMethod>TL-BF</ContrastMethod>
      <PseudoFilter>false</PseudoFilter>
    </Filter>
    <Filter>
      <BlackLevel>0</BlackLevel>
      <WhiteLevel>255</WhiteLevel>
      <CameraBlackLevel>0</CameraBlackLevel>
      <CameraWhiteLevel>255</CameraWhiteLevel>
      <PostCaptureGamma>1</PostCaptureGamma>
      <MixLevel>100</MixLevel>
      <ApplyFalseColour>false</ApplyFalseColour>
      <Name>-</Name>
      <ExposureIndex>33</ExposureIndex>
      <GainIndex>0</GainIndex>
      <Gamma>0.79962158203125</Gamma>
      <Enabled>false</Enabled>
      <Description>N</Description>
      <Wavelength>0</Wavelength>
      <Position>6</Position>
      <ContrastMethod />
      <PseudoFilter>false</PseudoFilter>
    </Filter>
    <SelectedFilter>0</SelectedFilter>
    <BlackLevel>0</BlackLevel>
    <WhiteLevel>255</WhiteLevel>
    <PostCaptureGamma>1</PostCaptureGamma>
  </ImageOverlay>
  <PseudoColourUsed>false</PseudoColourUsed>
  <Name>CON-2</Name>
</FilterConfiguration>
