# Supplementary material for: All-Trans Retinoic Acid Attenuates Transmissible Gastroenteritis Virus-Induced Inflammation in IPEC-J2 Cells via Suppressing the RLRs/NF‐κB Signaling Pathway
Source: Front Immunol. 2022 Jan 31;13:734171. doi: 10.3389/fimmu.2022.734171 (PMC8841732; doi:10.3389/fimmu.2022.734171)
Supplement: Supplementary file 1 [file DataSheet_1.zip › Raw data-2021-12-18/Raw data-Immunofluorescence/Control/.Metadata/Overlay_Maximum.tif.cal.xml]

<?xml version="1.0" encoding="utf-8"?>
<Item xmlns:i="http://www.w3.org/2001/XMLSchema-instance" xmlns="http://schemas.datacontract.org/2004/07/LeicaMicrosystems.DataEntities.V3_2">
  <Id>2030abd0-8396-4491-aa9c-6ecf940d7ab1</Id>
  <ParentId i:nil="true" />
  <LinkedItemId i:nil="true" />
  <Type>Computer</Type>
  <SubType i:nil="true" />
  <Index i:nil="true" />
  <Name>Computer</Name>
  <FolderTypeId i:nil="true" />
  <Keywords i:nil="true" />
  <LastModifiedDate>0001-01-01T00:00:00</LastModifiedDate>
  <Owner i:nil="true" />
  <Reader i:nil="true" />
  <Children>
    <Item>
      <Id>f67f8246-c25a-4be3-858a-79e760165c64</Id>
      <ParentId>2030abd0-8396-4491-aa9c-6ecf940d7ab1</ParentId>
      <LinkedItemId i:nil="true" />
      <Type>Drive</Type>
      <SubType>Local Fixed Disk (F:)</SubType>
      <Index i:nil="true" />
      <Name>F:\</Name>
      <FolderTypeId i:nil="true" />
      <Keywords i:nil="true" />
      <LastModifiedDate>0001-01-01T00:00:00</LastModifiedDate>
      <Owner i:nil="true" />
      <Reader i:nil="true" />
      <Children>
        <Item>
          <Id>a7346399-ebf5-4592-9d0c-a13afeb670e8</Id>
          <ParentId>f67f8246-c25a-4be3-858a-79e760165c64</ParentId>
          <LinkedItemId i:nil="true" />
          <Type>Folder</Type>
          <SubType i:nil="true" />
          <Index i:nil="true" />
          <Name>PJN</Name>
          <FolderTypeId i:nil="true" />
          <Keywords i:nil="true" />
          <LastModifiedDate>0001-01-01T00:00:00</LastModifiedDate>
          <Owner i:nil="true" />
          <Reader i:nil="true" />
          <Children>
            <Item>
              <Id>18ed0485-48ff-454b-a9ec-7b1b380d8557</Id>
              <ParentId>a7346399-ebf5-4592-9d0c-a13afeb670e8</ParentId>
              <LinkedItemId i:nil="true" />
              <Type>Folder</Type>
              <SubType i:nil="true" />
              <Index i:nil="true" />
              <Name>NF-KN-FTT细胞</Name>
              <FolderTypeId i:nil="true" />
              <Keywords i:nil="true" />
              <LastModifiedDate>0001-01-01T00:00:00</LastModifiedDate>
              <Owner i:nil="true" />
              <Reader i:nil="true" />
              <Children>
                <Item>
                  <Id>c85c9d6a-a4dd-4e97-8ab3-f727f12b825f</Id>
                  <ParentId>18ed0485-48ff-454b-a9ec-7b1b380d8557</ParentId>
                  <LinkedItemId i:nil="true" />
                  <Type>MultiCollection</Type>
                  <SubType>ImageOverlay</SubType>
                  <Index i:nil="true" />
                  <Name>CON-2</Name>
                  <FolderTypeId i:nil="true" />
                  <Keywords></Keywords>
                  <LastModifiedDate>2020-06-23T21:08:47.9617226+08:00</LastModifiedDate>
                  <Owner i:nil="true" />
                  <Reader i:nil="true" />
                  <Children>
                    <Item>
                      <Id>e0e180c4-3e69-4957-b13a-4bf702790afb</Id>
                      <ParentId>c85c9d6a-a4dd-4e97-8ab3-f727f12b825f</ParentId>
                      <LinkedItemId i:nil="true" />
                      <Type>Collection</Type>
                      <SubType>ImageResult</SubType>
                      <Index i:nil="true" />
                      <Name>Overlay_Maximum.tif</Name>
                      <FolderTypeId i:nil="true" />
                      <Keywords></Keywords>
                      <LastModifiedDate>2020-06-23T21:08:47.9467217+08:00</LastModifiedDate>
                      <Owner i:nil="true" />
                      <Reader i:nil="true" />
                      <Children>
                        <Item>
                          <Id>f027f89b-7118-49d2-a65f-1b303a128e55</Id>
                          <ParentId>e0e180c4-3e69-4957-b13a-4bf702790afb</ParentId>
                          <LinkedItemId i:nil="true" />
                          <Type>Leaf</Type>
                          <SubType>ImageResult</SubType>
                          <Index i:nil="true" />
                          <Name>Overlay_Maximum.tif</Name>
                          <FolderTypeId i:nil="true" />
                          <Keywords></Keywords>
                          <LastModifiedDate>2020-06-23T21:08:47.8337153+08:00</LastModifiedDate>
                          <Owner i:nil="true" />
                          <Reader i:nil="true" />
                          <Children>
                            <Item>
                              <Id>75c9a77b-0c8a-46eb-97b6-249dec12a61d</Id>
                              <ParentId>f027f89b-7118-49d2-a65f-1b303a128e55</ParentId>
                              <LinkedItemId i:nil="true" />
                              <Type>Derived</Type>
                              <SubType>Image</SubType>
                              <Index i:nil="true" />
                              <Name>Overlay_Maximum.tif.thb</Name>
                              <FolderTypeId i:nil="true" />
                              <Keywords></Keywords>
                              <LastModifiedDate>2020-06-23T21:08:47.8337153+08:00</LastModifiedDate>
                              <Owner i:nil="true" />
                              <Reader i:nil="true" />
                            </Item>
                          </Children>
                        </Item>
                        <Item>
                          <Id>f88deea5-3dd4-4cd2-8a40-f53f7fcf94d3</Id>
                          <ParentId>e0e180c4-3e69-4957-b13a-4bf702790afb</ParentId>
                          <LinkedItemId i:nil="true" />
                          <Type>Leaf</Type>
                          <SubType>Lambda.xml</SubType>
                          <Index i:nil="true" />
                          <Name>Overlay_Maximum.tif.Lambda.xml</Name>
                          <FolderTypeId i:nil="true" />
                          <Keywords></Keywords>
                          <LastModifiedDate>2020-06-23T21:08:47.8367155+08:00</LastModifiedDate>
                          <Owner i:nil="true" />
                          <Reader i:nil="true" />
                        </Item>
                        <Item>
                          <Id>9514c97a-939e-493d-aeb5-1702b686adfe</Id>
                          <ParentId>e0e180c4-3e69-4957-b13a-4bf702790afb</ParentId>
                          <LinkedItemId i:nil="true" />
                          <Type>Leaf</Type>
                          <SubType>DXScaleBarSettingsData</SubType>
                          <Index i:nil="true" />
                          <Name>Overlay_Maximum.tif.sbx</Name>
                          <FolderTypeId i:nil="true" />
                          <Keywords></Keywords>
                          <LastModifiedDate>2020-06-23T21:08:47.9437216+08:00</LastModifiedDate>
                          <Owner i:nil="true" />
                          <Reader i:nil="true" />
                        </Item>
                        <Item>
                          <Id>ff7f2c8e-cdd7-40d5-869e-7494a49647c6</Id>
                          <ParentId>e0e180c4-3e69-4957-b13a-4bf702790afb</ParentId>
                          <LinkedItemId i:nil="true" />
                          <Type>Leaf</Type>
                          <SubType>DXExtendedAnnotationData</SubType>
                          <Index i:nil="true" />
                          <Name>Overlay_Maximum.tif.eax</Name>
                          <FolderTypeId i:nil="true" />
                          <Keywords></Keywords>
                          <LastModifiedDate>2020-06-23T21:08:47.9467217+08:00</LastModifiedDate>
                          <Owner i:nil="true" />
                          <Reader i:nil="true" />
                        </Item>
                      </Children>
                      <LasImage>
                        <Id>e0e180c4-3e69-4957-b13a-4bf702790afb</Id>
                        <Included>false</Included>
                        <Processed>false</Processed>
                        <UnitName>Microns</UnitName>
                        <CreationUserName>1-PC\1</CreationUserName>
                        <ModificationUserName>1-PC\1</ModificationUserName>
                        <AcquiredDate>2020-06-23T21:08:47.8337153+08:00</AcquiredDate>
                        <CreationDate>2020-06-23T21:08:47.8337153+08:00</CreationDate>
                        <ImportDate i:nil="true" />
                        <XMetresPerPixel>1.2142835344587052E-07</XMetresPerPixel>
                        <YMetresPerPixel>1.2142835344587052E-07</YMetresPerPixel>
                        <BitDepth>24</BitDepth>
                        <NumPixelsX>2560</NumPixelsX>
                        <NumPixelsY>1920</NumPixelsY>
                        <FileSize>14745948</FileSize>
                        <DecimalPlaces>3</DecimalPlaces>
                        <ImageValues>
                          <ImageValue>
                            <Id>8da8576c-c976-43fa-a5e8-4f3839e8ad98</Id>
                            <LasImageId>e0e180c4-3e69-4957-b13a-4bf702790afb</LasImageId>
                            <Name>Microscope_Contrast_Method</Name>
                            <Type>System.String</Type>
                            <Value xmlns:d15p1="http://www.w3.org/2001/XMLSchema" i:type="d15p1:string">FLUO</Value>
                          </ImageValue>
                          <ImageValue>
                            <Id>b2df00fa-6cfa-4839-8f6a-d5154235a765</Id>
                            <LasImageId>e0e180c4-3e69-4957-b13a-4bf702790afb</LasImageId>
                            <Name>Microscope_Stand_Serial_Number</Name>
                            <Type>System.String</Type>
                            <Value xmlns:d15p1="http://www.w3.org/2001/XMLSchema" i:type="d15p1:string">402201</Value>
                          </ImageValue>
                          <ImageValue>
                            <Id>94d078d1-a70b-4146-8a27-d11543ca6d9b</Id>
                            <LasImageId>e0e180c4-3e69-4957-b13a-4bf702790afb</LasImageId>
                            <Name>Microscope_Stand_Name</Name>
                            <Type>System.String</Type>
                            <Value xmlns:d15p1="http://www.w3.org/2001/XMLSchema" i:type="d15p1:string">DMI4000B</Value>
                          </ImageValue>
                          <ImageValue>
                            <Id>b8f0c513-1cf6-4e93-aba6-016f789cc603</Id>
                            <LasImageId>e0e180c4-3e69-4957-b13a-4bf702790afb</LasImageId>
                            <Name>Microscope_Stand_Configuration_Software_Version_Infos</Name>
                            <Type>System.String</Type>
                            <Value xmlns:d15p1="http://www.w3.org/2001/XMLSchema" i:type="d15p1:string">O326F167</Value>
                          </ImageValue>
                          <ImageValue>
                            <Id>324254a0-5641-492a-adf2-bd1749113907</Id>
                            <LasImageId>e0e180c4-3e69-4957-b13a-4bf702790afb</LasImageId>
                            <Name>Microscope_Lamp</Name>
                            <Type>System.Int32</Type>
                            <Value xmlns:d15p1="http://www.w3.org/2001/XMLSchema" i:type="d15p1:int">0</Value>
                          </ImageValue>
                          <ImageValue>
                            <Id>31b711de-32bb-4b37-a374-6bb1578aaab4</Id>
                            <LasImageId>e0e180c4-3e69-4957-b13a-4bf702790afb</LasImageId>
                            <Name>Microscope_Condenser_Name</Name>
                            <Type>System.String</Type>
                            <Value xmlns:d15p1="http://www.w3.org/2001/XMLSchema" i:type="d15p1:string">S28</Value>
                          </ImageValue>
                          <ImageValue>
                            <Id>2a61040d-af5b-4219-86b3-f0e05b2c7c00</Id>
                            <LasImageId>e0e180c4-3e69-4957-b13a-4bf702790afb</LasImageId>
                            <Name>Microscope_Condenser_Article_No</Name>
                            <Type>System.String</Type>
                            <Value xmlns:d15p1="http://www.w3.org/2001/XMLSchema" i:type="d15p1:string">11522106</Value>
                          </ImageValue>
                          <ImageValue>
                            <Id>0123100b-91c9-4c6b-aa22-47f6f520aeec</Id>
                            <LasImageId>e0e180c4-3e69-4957-b13a-4bf702790afb</LasImageId>
                            <Name>Microscope_Condenserturret_Prism_Name</Name>
                            <Type>System.String</Type>
                            <Value xmlns:d15p1="http://www.w3.org/2001/XMLSchema" i:type="d15p1:string">BF</Value>
                          </ImageValue>
                          <ImageValue>
                            <Id>60c612f7-a331-48d0-95f1-7a8d11507379</Id>
                            <LasImageId>e0e180c4-3e69-4957-b13a-4bf702790afb</LasImageId>
                            <Name>Microscope_Nosepiece_Objective_Magnification</Name>
                            <Type>System.String</Type>
                            <Value xmlns:d15p1="http://www.w3.org/2001/XMLSchema" i:type="d15p1:string">40</Value>
                          </ImageValue>
                          <ImageValue>
                            <Id>e64f73a5-fbab-4558-8c87-c9d9a2a59276</Id>
                            <LasImageId>e0e180c4-3e69-4957-b13a-4bf702790afb</LasImageId>
                            <Name>Microscope_Nosepiece_Objective_Article_No</Name>
                            <Type>System.String</Type>
                            <Value xmlns:d15p1="http://www.w3.org/2001/XMLSchema" i:type="d15p1:string">11506201</Value>
                          </ImageValue>
                          <ImageValue>
                            <Id>f848e429-5ce3-47be-8e37-48de5f08d207</Id>
                            <LasImageId>e0e180c4-3e69-4957-b13a-4bf702790afb</LasImageId>
                            <Name>Microscope_Nosepiece_Objective_Aperture</Name>
                            <Type>System.String</Type>
                            <Value xmlns:d15p1="http://www.w3.org/2001/XMLSchema" i:type="d15p1:string">0.60</Value>
                          </ImageValue>
                          <ImageValue>
                            <Id>41656263-7a43-4a1a-bb0a-4aaba2824df7</Id>
                            <LasImageId>e0e180c4-3e69-4957-b13a-4bf702790afb</LasImageId>
                            <Name>Microscope_Nosepiece_Objective_Type</Name>
                            <Type>System.String</Type>
                            <Value xmlns:d15p1="http://www.w3.org/2001/XMLSchema" i:type="d15p1:string">DRY</Value>
                          </ImageValue>
                          <ImageValue>
                            <Id>3e0b0401-f421-4056-9783-ead90f2fed33</Id>
                            <LasImageId>e0e180c4-3e69-4957-b13a-4bf702790afb</LasImageId>
                            <Name>Microscope_Nosepiece_Objective_Tirf_Scan_Conversion_X</Name>
                            <Type>System.String</Type>
                            <Value xmlns:d15p1="http://www.w3.org/2001/XMLSchema" i:type="d15p1:string">0.0000095</Value>
                          </ImageValue>
                          <ImageValue>
                            <Id>e22f1d24-ca49-47c0-abec-78180186454a</Id>
                            <LasImageId>e0e180c4-3e69-4957-b13a-4bf702790afb</LasImageId>
                            <Name>Microscope_Nosepiece_Objective_Tirf_Scan_Conversion_Y</Name>
                            <Type>System.String</Type>
                            <Value xmlns:d15p1="http://www.w3.org/2001/XMLSchema" i:type="d15p1:string">0.000011</Value>
                          </ImageValue>
                          <ImageValue>
                            <Id>c6ddf65a-b920-4b85-9704-9651ce227795</Id>
                            <LasImageId>e0e180c4-3e69-4957-b13a-4bf702790afb</LasImageId>
                            <Name>Microscope_Nosepiece_Objective_Tirf_Align_Start_Pos</Name>
                            <Type>System.Int32</Type>
                            <Value xmlns:d15p1="http://www.w3.org/2001/XMLSchema" i:type="d15p1:int">80000</Value>
                          </ImageValue>
                          <ImageValue>
                            <Id>7df5bbe7-a7ea-4fa4-9419-577af2360885</Id>
                            <LasImageId>e0e180c4-3e69-4957-b13a-4bf702790afb</LasImageId>
                            <Name>Microscope_Nosepiece_Objective_Tirf_Align_End_Pos</Name>
                            <Type>System.Int32</Type>
                            <Value xmlns:d15p1="http://www.w3.org/2001/XMLSchema" i:type="d15p1:int">180000</Value>
                          </ImageValue>
                          <ImageValue>
                            <Id>34baddde-53a3-447c-9ede-b611d6736aa5</Id>
                            <LasImageId>e0e180c4-3e69-4957-b13a-4bf702790afb</LasImageId>
                            <Name>Microscope_Nosepiece_Objective_Tirf_Align_Speed</Name>
                            <Type>System.Int32</Type>
                            <Value xmlns:d15p1="http://www.w3.org/2001/XMLSchema" i:type="d15p1:int">150000</Value>
                          </ImageValue>
                          <ImageValue>
                            <Id>3c882875-08ba-4a9e-a7a8-70c6fdf7a675</Id>
                            <LasImageId>e0e180c4-3e69-4957-b13a-4bf702790afb</LasImageId>
                            <Name>Microscope_Nosepiece_Objective_Tirf_Align_Sb_Ratio</Name>
                            <Type>System.String</Type>
                            <Value xmlns:d15p1="http://www.w3.org/2001/XMLSchema" i:type="d15p1:string">0.50</Value>
                          </ImageValue>
                          <ImageValue>
                            <Id>0b09037f-1f4f-4b62-bb18-9de7cdfe4dd1</Id>
                            <LasImageId>e0e180c4-3e69-4957-b13a-4bf702790afb</LasImageId>
                            <Name>Microscope_Nosepiece_Objective_Tirf_Align_Threshold</Name>
                            <Type>System.String</Type>
                            <Value xmlns:d15p1="http://www.w3.org/2001/XMLSchema" i:type="d15p1:string">0.95</Value>
                          </ImageValue>
                          <ImageValue>
                            <Id>80996b10-b48c-40d5-ae97-136b1f1e81f2</Id>
                            <LasImageId>e0e180c4-3e69-4957-b13a-4bf702790afb</LasImageId>
                            <Name>Microscope_Dicturret_Prism_Name</Name>
                            <Type>System.String</Type>
                            <Value xmlns:d15p1="http://www.w3.org/2001/XMLSchema" i:type="d15p1:string">-</Value>
                          </ImageValue>
                          <ImageValue>
                            <Id>8f4eae54-f734-41ea-9a8a-f9b3e7bd3b9d</Id>
                            <LasImageId>e0e180c4-3e69-4957-b13a-4bf702790afb</LasImageId>
                            <Name>Microscope_IL_Turret_Cube_Magnification</Name>
                            <Type>System.String</Type>
                            <Value xmlns:d15p1="http://www.w3.org/2001/XMLSchema" i:type="d15p1:string">1</Value>
                          </ImageValue>
                          <ImageValue>
                            <Id>635de223-769c-41d5-a839-7183e3c7f3b1</Id>
                            <LasImageId>e0e180c4-3e69-4957-b13a-4bf702790afb</LasImageId>
                            <Name>Microscope_IL_Field_Diaphragm</Name>
                            <Type>System.Int32</Type>
                            <Value xmlns:d15p1="http://www.w3.org/2001/XMLSchema" i:type="d15p1:int">11</Value>
                          </ImageValue>
                          <ImageValue>
                            <Id>3c3bc935-a034-46ee-aec6-58a8c646f59e</Id>
                            <LasImageId>e0e180c4-3e69-4957-b13a-4bf702790afb</LasImageId>
                            <Name>Microscope_IL_Field_Diaphragm_Items_Item_Description</Name>
                            <Type>System.String</Type>
                            <Value xmlns:d15p1="http://www.w3.org/2001/XMLSchema" i:type="d15p1:string">CIRC 5</Value>
                          </ImageValue>
                          <ImageValue>
                            <Id>a28f76b2-d890-4619-95f8-8388855b391e</Id>
                            <LasImageId>e0e180c4-3e69-4957-b13a-4bf702790afb</LasImageId>
                            <Name>Microscope_IL_Field_Diaphragm_Items_Item_Type</Name>
                            <Type>System.String</Type>
                            <Value xmlns:d15p1="http://www.w3.org/2001/XMLSchema" i:type="d15p1:string">CIRC</Value>
                          </ImageValue>
                          <ImageValue>
                            <Id>088063f9-68b9-4bd6-8f98-ac2569a072ac</Id>
                            <LasImageId>e0e180c4-3e69-4957-b13a-4bf702790afb</LasImageId>
                            <Name>Microscope_IL_Field_Diaphragm_Items_Item_Type_Index</Name>
                            <Type>System.Int32</Type>
                            <Value xmlns:d15p1="http://www.w3.org/2001/XMLSchema" i:type="d15p1:int">5</Value>
                          </ImageValue>
                          <ImageValue>
                            <Id>6d274a26-902a-4295-a040-c70fc5a12008</Id>
                            <LasImageId>e0e180c4-3e69-4957-b13a-4bf702790afb</LasImageId>
                            <Name>Microscope_IL_Aperture_Diaphragm</Name>
                            <Type>System.Int32</Type>
                            <Value xmlns:d15p1="http://www.w3.org/2001/XMLSchema" i:type="d15p1:int">9</Value>
                          </ImageValue>
                          <ImageValue>
                            <Id>bc75ff3c-df48-44f9-bace-fa141cb91a5b</Id>
                            <LasImageId>e0e180c4-3e69-4957-b13a-4bf702790afb</LasImageId>
                            <Name>Microscope_Fim</Name>
                            <Type>System.String</Type>
                            <Value xmlns:d15p1="http://www.w3.org/2001/XMLSchema" i:type="d15p1:string">1</Value>
                          </ImageValue>
                          <ImageValue>
                            <Id>24462a47-b668-4672-9ad7-66fdbc1653d5</Id>
                            <LasImageId>e0e180c4-3e69-4957-b13a-4bf702790afb</LasImageId>
                            <Name>Microscope_IL_Shutter_Lamp</Name>
                            <Type>System.Int32</Type>
                            <Value xmlns:d15p1="http://www.w3.org/2001/XMLSchema" i:type="d15p1:int">1</Value>
                          </ImageValue>
                          <ImageValue>
                            <Id>e65b059e-1b97-41ce-ad1f-02558d1ccd00</Id>
                            <LasImageId>e0e180c4-3e69-4957-b13a-4bf702790afb</LasImageId>
                            <Name>Microscope_Magchanger_Magnification</Name>
                            <Type>System.String</Type>
                            <Value xmlns:d15p1="http://www.w3.org/2001/XMLSchema" i:type="d15p1:string">1</Value>
                          </ImageValue>
                          <ImageValue>
                            <Id>91d4a8b2-8073-4a5a-9929-03888df70e19</Id>
                            <LasImageId>e0e180c4-3e69-4957-b13a-4bf702790afb</LasImageId>
                            <Name>Microscope_Magchanger_Article_No</Name>
                            <Type>System.String</Type>
                            <Value xmlns:d15p1="http://www.w3.org/2001/XMLSchema" i:type="d15p1:string">11888386</Value>
                          </ImageValue>
                          <ImageValue>
                            <Id>529a82a8-cdce-4ae0-9bd3-951750504870</Id>
                            <LasImageId>e0e180c4-3e69-4957-b13a-4bf702790afb</LasImageId>
                            <Name>Microscope_Ports</Name>
                            <Type>System.Int32</Type>
                            <Value xmlns:d15p1="http://www.w3.org/2001/XMLSchema" i:type="d15p1:int">1</Value>
                          </ImageValue>
                          <ImageValue>
                            <Id>836c8a88-7c9e-45c0-97ac-7fa64cf848b1</Id>
                            <LasImageId>e0e180c4-3e69-4957-b13a-4bf702790afb</LasImageId>
                            <Name>Microscope_Ports_Port_Name</Name>
                            <Type>System.String</Type>
                            <Value xmlns:d15p1="http://www.w3.org/2001/XMLSchema" i:type="d15p1:string">VISUAL</Value>
                          </ImageValue>
                          <ImageValue>
                            <Id>cb6395f7-5209-4dc0-a3b5-0505016c6df1</Id>
                            <LasImageId>e0e180c4-3e69-4957-b13a-4bf702790afb</LasImageId>
                            <Name>Microscope_Ports_Port_Magnification</Name>
                            <Type>System.String</Type>
                            <Value xmlns:d15p1="http://www.w3.org/2001/XMLSchema" i:type="d15p1:string">10</Value>
                          </ImageValue>
                          <ImageValue>
                            <Id>84ef5b51-0e0f-455c-b3d8-7ef5e7ba3b29</Id>
                            <LasImageId>e0e180c4-3e69-4957-b13a-4bf702790afb</LasImageId>
                            <Name>Microscope_Ports_Port_Article_No</Name>
                            <Type>System.String</Type>
                            <Value xmlns:d15p1="http://www.w3.org/2001/XMLSchema" i:type="d15p1:string">11507808</Value>
                          </ImageValue>
                          <ImageValue>
                            <Id>c1d161c5-3962-4da4-8419-c3e313c83d78</Id>
                            <LasImageId>e0e180c4-3e69-4957-b13a-4bf702790afb</LasImageId>
                            <Name>Microscope_Sideports_Prisms_Prism_Name</Name>
                            <Type>System.String</Type>
                            <Value xmlns:d15p1="http://www.w3.org/2001/XMLSchema" i:type="d15p1:string">P,100</Value>
                          </ImageValue>
                          <ImageValue>
                            <Id>1f15d07d-de61-460f-a68b-282c14c6d4e8</Id>
                            <LasImageId>e0e180c4-3e69-4957-b13a-4bf702790afb</LasImageId>
                            <Name>Microscope_Sideports_Num_Prisms</Name>
                            <Type>System.String</Type>
                            <Value xmlns:d15p1="http://www.w3.org/2001/XMLSchema" i:type="d15p1:string">2</Value>
                          </ImageValue>
                          <ImageValue>
                            <Id>788c46f8-e0da-48c7-ab78-388793a112c2</Id>
                            <LasImageId>e0e180c4-3e69-4957-b13a-4bf702790afb</LasImageId>
                            <Name>Microscope_Illumination</Name>
                            <Type>System.Int32</Type>
                            <Value xmlns:d15p1="http://www.w3.org/2001/XMLSchema" i:type="d15p1:int">235</Value>
                          </ImageValue>
                          <ImageValue>
                            <Id>104213c4-c602-48da-ab23-89c09d1f4346</Id>
                            <LasImageId>e0e180c4-3e69-4957-b13a-4bf702790afb</LasImageId>
                            <Name>Microscope_Contrast</Name>
                            <Type>System.Int32</Type>
                            <Value xmlns:d15p1="http://www.w3.org/2001/XMLSchema" i:type="d15p1:int">29</Value>
                          </ImageValue>
                        </ImageValues>
                      </LasImage>
                    </Item>
                  </Children>
                </Item>
              </Children>
            </Item>
          </Children>
        </Item>
      </Children>
    </Item>
  </Children>
</Item>
