# Supplementary material for: All-Trans Retinoic Acid Attenuates Transmissible Gastroenteritis Virus-Induced Inflammation in IPEC-J2 Cells via Suppressing the RLRs/NF‐κB Signaling Pathway
Source: Front Immunol. 2022 Jan 31;13:734171. doi: 10.3389/fimmu.2022.734171 (PMC8841732; doi:10.3389/fimmu.2022.734171)
Supplement: Supplementary file 1 [file DataSheet_1.zip › Raw data-2021-12-18/Raw data-Immunofluorescence/T+ATRA/.Metadata/2_image_L5.tif.cal.xml]

<?xml version="1.0" encoding="utf-8"?>
<Item xmlns:i="http://www.w3.org/2001/XMLSchema-instance" xmlns="http://schemas.datacontract.org/2004/07/LeicaMicrosystems.DataEntities.V3_2">
  <Id>2030abd0-8396-4491-aa9c-6ecf940d7ab1</Id>
  <ParentId i:nil="true" />
  <LinkedItemId i:nil="true" />
  <Type>Computer</Type>
  <SubType i:nil="true" />
  <Index i:nil="true" />
  <Name>Computer</Name>
  <FolderTypeId i:nil="true" />
  <Keywords i:nil="true" />
  <LastModifiedDate>0001-01-01T00:00:00</LastModifiedDate>
  <Owner i:nil="true" />
  <Reader i:nil="true" />
  <Children>
    <Item>
      <Id>c7a5aa07-a9bc-46bd-9bd3-804ce537aba7</Id>
      <ParentId>2030abd0-8396-4491-aa9c-6ecf940d7ab1</ParentId>
      <LinkedItemId i:nil="true" />
      <Type>Drive</Type>
      <SubType>Local Fixed Disk (F:)</SubType>
      <Index i:nil="true" />
      <Name>F:\</Name>
      <FolderTypeId i:nil="true" />
      <Keywords i:nil="true" />
      <LastModifiedDate>0001-01-01T00:00:00</LastModifiedDate>
      <Owner i:nil="true" />
      <Reader i:nil="true" />
      <Children>
        <Item>
          <Id>0a8c3697-0ff5-4806-8d75-61367274f64e</Id>
          <ParentId>c7a5aa07-a9bc-46bd-9bd3-804ce537aba7</ParentId>
          <LinkedItemId i:nil="true" />
          <Type>Folder</Type>
          <SubType i:nil="true" />
          <Index i:nil="true" />
          <Name>PJN</Name>
          <FolderTypeId i:nil="true" />
          <Keywords i:nil="true" />
          <LastModifiedDate>0001-01-01T00:00:00</LastModifiedDate>
          <Owner i:nil="true" />
          <Reader i:nil="true" />
          <Children>
            <Item>
              <Id>4a51db42-958e-4b01-9583-15549a4365fb</Id>
              <ParentId>0a8c3697-0ff5-4806-8d75-61367274f64e</ParentId>
              <LinkedItemId i:nil="true" />
              <Type>Folder</Type>
              <SubType i:nil="true" />
              <Index i:nil="true" />
              <Name>NF-KN-FTT细胞</Name>
              <FolderTypeId i:nil="true" />
              <Keywords i:nil="true" />
              <LastModifiedDate>0001-01-01T00:00:00</LastModifiedDate>
              <Owner i:nil="true" />
              <Reader i:nil="true" />
              <Children>
                <Item>
                  <Id>6a6e7f08-945a-4e81-8a4a-8c90f2a6152f</Id>
                  <ParentId>4a51db42-958e-4b01-9583-15549a4365fb</ParentId>
                  <LinkedItemId i:nil="true" />
                  <Type>MultiCollection</Type>
                  <SubType>ImageOverlay</SubType>
                  <Index i:nil="true" />
                  <Name>T+RA-3</Name>
                  <FolderTypeId i:nil="true" />
                  <Keywords></Keywords>
                  <LastModifiedDate>2020-06-24T13:32:08.4459225+08:00</LastModifiedDate>
                  <Owner i:nil="true" />
                  <Reader i:nil="true" />
                  <Children>
                    <Item>
                      <Id>2f7bd2b6-074d-4bbe-af84-7db611d4805a</Id>
                      <ParentId>6a6e7f08-945a-4e81-8a4a-8c90f2a6152f</ParentId>
                      <LinkedItemId i:nil="true" />
                      <Type>Collection</Type>
                      <SubType>Image</SubType>
                      <Index i:nil="true" />
                      <Name>2_image_L5.tif</Name>
                      <FolderTypeId i:nil="true" />
                      <Keywords></Keywords>
                      <LastModifiedDate>2020-06-24T13:32:07.616875+08:00</LastModifiedDate>
                      <Owner i:nil="true" />
                      <Reader i:nil="true" />
                      <Children>
                        <Item>
                          <Id>c455b9de-a8cf-4f89-9dbe-c01cc1f1fb4f</Id>
                          <ParentId>2f7bd2b6-074d-4bbe-af84-7db611d4805a</ParentId>
                          <LinkedItemId i:nil="true" />
                          <Type>Leaf</Type>
                          <SubType>Image</SubType>
                          <Index i:nil="true" />
                          <Name>2_image_L5.tif</Name>
                          <FolderTypeId i:nil="true" />
                          <Keywords></Keywords>
                          <LastModifiedDate>2020-06-24T13:32:07.5618719+08:00</LastModifiedDate>
                          <Owner i:nil="true" />
                          <Reader i:nil="true" />
                          <Children>
                            <Item>
                              <Id>91117061-a66a-4054-b99f-d343ffe3b2a9</Id>
                              <ParentId>c455b9de-a8cf-4f89-9dbe-c01cc1f1fb4f</ParentId>
                              <LinkedItemId i:nil="true" />
                              <Type>Derived</Type>
                              <SubType>Image</SubType>
                              <Index i:nil="true" />
                              <Name>2_image_L5.tif.thb</Name>
                              <FolderTypeId i:nil="true" />
                              <Keywords></Keywords>
                              <LastModifiedDate>2020-06-24T13:32:07.5618719+08:00</LastModifiedDate>
                              <Owner i:nil="true" />
                              <Reader i:nil="true" />
                            </Item>
                          </Children>
                        </Item>
                        <Item>
                          <Id>58bdad2e-755a-4aa2-bfc5-b341fb07ae19</Id>
                          <ParentId>2f7bd2b6-074d-4bbe-af84-7db611d4805a</ParentId>
                          <LinkedItemId i:nil="true" />
                          <Type>Leaf</Type>
                          <SubType>Lambda.xml</SubType>
                          <Index i:nil="true" />
                          <Name>2_image_L5.tif.Lambda.xml</Name>
                          <FolderTypeId i:nil="true" />
                          <Keywords></Keywords>
                          <LastModifiedDate>2020-06-24T13:32:07.615875+08:00</LastModifiedDate>
                          <Owner i:nil="true" />
                          <Reader i:nil="true" />
                        </Item>
                      </Children>
                      <ItemValues>
                        <ItemValue>
                          <Id>01bc6e6b-dee8-4f32-b8e9-49383a1b24b7</Id>
                          <ItemId>2f7bd2b6-074d-4bbe-af84-7db611d4805a</ItemId>
                          <Name>Image_Description</Name>
                          <Value xmlns:d14p1="http://www.w3.org/2001/XMLSchema" i:type="d14p1:string"></Value>
                        </ItemValue>
                        <ItemValue>
                          <Id>095f883a-2287-4722-9d4a-6a49f32215c5</Id>
                          <ItemId>2f7bd2b6-074d-4bbe-af84-7db611d4805a</ItemId>
                          <Name>Image_Notes</Name>
                          <Value xmlns:d14p1="http://www.w3.org/2001/XMLSchema" i:type="d14p1:string"></Value>
                        </ItemValue>
                      </ItemValues>
                      <LasImage>
                        <Id>2f7bd2b6-074d-4bbe-af84-7db611d4805a</Id>
                        <Included>true</Included>
                        <Processed>false</Processed>
                        <UnitName>Microns</UnitName>
                        <CreationUserName>1-PC\1</CreationUserName>
                        <ModificationUserName>1-PC\1</ModificationUserName>
                        <AcquiredDate>2020-06-24T13:32:07.5978739+08:00</AcquiredDate>
                        <CreationDate>2020-06-24T13:32:07.5618719+08:00</CreationDate>
                        <ImportDate i:nil="true" />
                        <XMetresPerPixel>1.2142835344587052E-07</XMetresPerPixel>
                        <YMetresPerPixel>1.2142835344587052E-07</YMetresPerPixel>
                        <BitDepth>24</BitDepth>
                        <NumPixelsX>2560</NumPixelsX>
                        <NumPixelsY>1920</NumPixelsY>
                        <FileSize>14745948</FileSize>
                        <DecimalPlaces>3</DecimalPlaces>
                        <Camera>
                          <Id>2f7bd2b6-074d-4bbe-af84-7db611d4805a</Id>
                          <Name>DFC450 C</Name>
                          <Serial_Number>735694914</Serial_Number>
                          <Exposure>12.2 s</Exposure>
                          <Gamma>3.38</Gamma>
                          <Gain>1.2 x</Gain>
                          <Auto_Exposure>关闭</Auto_Exposure>
                          <Brightness i:nil="true" />
                          <Black_Clip>6</Black_Clip>
                          <White_Clip>187</White_Clip>
                          <Image_Type>彩色</Image_Type>
                          <Capture_Format>2560 x 1920,    Full Frame HQ</Capture_Format>
                          <Shading>(无)</Shading>
                          <Sharpening>关闭</Sharpening>
                        </Camera>
                        <ImageValues>
                          <ImageValue>
                            <Id>f5198c57-8260-4e2e-816c-88b809ed82cb</Id>
                            <LasImageId>2f7bd2b6-074d-4bbe-af84-7db611d4805a</LasImageId>
                            <Name>Microscope_Contrast_Method</Name>
                            <Type>System.String</Type>
                            <Value xmlns:d15p1="http://www.w3.org/2001/XMLSchema" i:type="d15p1:string">FLUO</Value>
                          </ImageValue>
                          <ImageValue>
                            <Id>be893634-6b92-494a-91be-adaff0018d26</Id>
                            <LasImageId>2f7bd2b6-074d-4bbe-af84-7db611d4805a</LasImageId>
                            <Name>Microscope_Stand_Serial_Number</Name>
                            <Type>System.String</Type>
                            <Value xmlns:d15p1="http://www.w3.org/2001/XMLSchema" i:type="d15p1:string">402201</Value>
                          </ImageValue>
                          <ImageValue>
                            <Id>597b6cb0-8d1b-4974-a044-957c0dd03316</Id>
                            <LasImageId>2f7bd2b6-074d-4bbe-af84-7db611d4805a</LasImageId>
                            <Name>Microscope_Stand_Name</Name>
                            <Type>System.String</Type>
                            <Value xmlns:d15p1="http://www.w3.org/2001/XMLSchema" i:type="d15p1:string">DMI4000B</Value>
                          </ImageValue>
                          <ImageValue>
                            <Id>fe4192e9-3b4a-4dbb-8fac-d66598b54111</Id>
                            <LasImageId>2f7bd2b6-074d-4bbe-af84-7db611d4805a</LasImageId>
                            <Name>Microscope_Stand_Configuration_Software_Version_Infos</Name>
                            <Type>System.String</Type>
                            <Value xmlns:d15p1="http://www.w3.org/2001/XMLSchema" i:type="d15p1:string">O326F167</Value>
                          </ImageValue>
                          <ImageValue>
                            <Id>d6df8fbe-a4c8-4f81-8f50-568e9d73fe11</Id>
                            <LasImageId>2f7bd2b6-074d-4bbe-af84-7db611d4805a</LasImageId>
                            <Name>Microscope_Lamp</Name>
                            <Type>System.Int32</Type>
                            <Value xmlns:d15p1="http://www.w3.org/2001/XMLSchema" i:type="d15p1:int">0</Value>
                          </ImageValue>
                          <ImageValue>
                            <Id>fc1a8355-d5fe-4cb0-89cb-386fde5d6199</Id>
                            <LasImageId>2f7bd2b6-074d-4bbe-af84-7db611d4805a</LasImageId>
                            <Name>Microscope_Condenser_Name</Name>
                            <Type>System.String</Type>
                            <Value xmlns:d15p1="http://www.w3.org/2001/XMLSchema" i:type="d15p1:string">S28</Value>
                          </ImageValue>
                          <ImageValue>
                            <Id>78744a12-ff04-4cae-82b2-36dba37bb962</Id>
                            <LasImageId>2f7bd2b6-074d-4bbe-af84-7db611d4805a</LasImageId>
                            <Name>Microscope_Condenser_Article_No</Name>
                            <Type>System.String</Type>
                            <Value xmlns:d15p1="http://www.w3.org/2001/XMLSchema" i:type="d15p1:string">11522106</Value>
                          </ImageValue>
                          <ImageValue>
                            <Id>33c42819-1078-4552-b4b1-83dc8d117930</Id>
                            <LasImageId>2f7bd2b6-074d-4bbe-af84-7db611d4805a</LasImageId>
                            <Name>Microscope_Condenserturret_Prism_Name</Name>
                            <Type>System.String</Type>
                            <Value xmlns:d15p1="http://www.w3.org/2001/XMLSchema" i:type="d15p1:string">BF</Value>
                          </ImageValue>
                          <ImageValue>
                            <Id>cc7b7ac0-7d76-492e-bd82-549c34a35544</Id>
                            <LasImageId>2f7bd2b6-074d-4bbe-af84-7db611d4805a</LasImageId>
                            <Name>Microscope_Nosepiece_Objective_Magnification</Name>
                            <Type>System.String</Type>
                            <Value xmlns:d15p1="http://www.w3.org/2001/XMLSchema" i:type="d15p1:string">40</Value>
                          </ImageValue>
                          <ImageValue>
                            <Id>1e45e4f6-824b-4f96-bc19-766371bf0467</Id>
                            <LasImageId>2f7bd2b6-074d-4bbe-af84-7db611d4805a</LasImageId>
                            <Name>Microscope_Nosepiece_Objective_Article_No</Name>
                            <Type>System.String</Type>
                            <Value xmlns:d15p1="http://www.w3.org/2001/XMLSchema" i:type="d15p1:string">11506201</Value>
                          </ImageValue>
                          <ImageValue>
                            <Id>6f4e19ae-4e42-4baa-90b7-de8b3eeaf8cf</Id>
                            <LasImageId>2f7bd2b6-074d-4bbe-af84-7db611d4805a</LasImageId>
                            <Name>Microscope_Nosepiece_Objective_Aperture</Name>
                            <Type>System.String</Type>
                            <Value xmlns:d15p1="http://www.w3.org/2001/XMLSchema" i:type="d15p1:string">0.60</Value>
                          </ImageValue>
                          <ImageValue>
                            <Id>1dc73d8d-f7cf-4fbe-a188-1adc6505ff37</Id>
                            <LasImageId>2f7bd2b6-074d-4bbe-af84-7db611d4805a</LasImageId>
                            <Name>Microscope_Nosepiece_Objective_Type</Name>
                            <Type>System.String</Type>
                            <Value xmlns:d15p1="http://www.w3.org/2001/XMLSchema" i:type="d15p1:string">DRY</Value>
                          </ImageValue>
                          <ImageValue>
                            <Id>25b3f510-9ce5-4b14-916b-b6d5c8fad330</Id>
                            <LasImageId>2f7bd2b6-074d-4bbe-af84-7db611d4805a</LasImageId>
                            <Name>Microscope_Nosepiece_Objective_Tirf_Scan_Conversion_X</Name>
                            <Type>System.String</Type>
                            <Value xmlns:d15p1="http://www.w3.org/2001/XMLSchema" i:type="d15p1:string">0.0000095</Value>
                          </ImageValue>
                          <ImageValue>
                            <Id>36946f2c-02e2-489b-8c3c-5724a221c26e</Id>
                            <LasImageId>2f7bd2b6-074d-4bbe-af84-7db611d4805a</LasImageId>
                            <Name>Microscope_Nosepiece_Objective_Tirf_Scan_Conversion_Y</Name>
                            <Type>System.String</Type>
                            <Value xmlns:d15p1="http://www.w3.org/2001/XMLSchema" i:type="d15p1:string">0.000011</Value>
                          </ImageValue>
                          <ImageValue>
                            <Id>b5e68444-4226-4fbd-b90a-2682c772ac60</Id>
                            <LasImageId>2f7bd2b6-074d-4bbe-af84-7db611d4805a</LasImageId>
                            <Name>Microscope_Nosepiece_Objective_Tirf_Align_Start_Pos</Name>
                            <Type>System.Int32</Type>
                            <Value xmlns:d15p1="http://www.w3.org/2001/XMLSchema" i:type="d15p1:int">80000</Value>
                          </ImageValue>
                          <ImageValue>
                            <Id>43bd03be-7ece-4253-9b4f-d6f5cbce4576</Id>
                            <LasImageId>2f7bd2b6-074d-4bbe-af84-7db611d4805a</LasImageId>
                            <Name>Microscope_Nosepiece_Objective_Tirf_Align_End_Pos</Name>
                            <Type>System.Int32</Type>
                            <Value xmlns:d15p1="http://www.w3.org/2001/XMLSchema" i:type="d15p1:int">180000</Value>
                          </ImageValue>
                          <ImageValue>
                            <Id>59eca6f6-23e9-4e1a-937a-d1d53bd9e889</Id>
                            <LasImageId>2f7bd2b6-074d-4bbe-af84-7db611d4805a</LasImageId>
                            <Name>Microscope_Nosepiece_Objective_Tirf_Align_Speed</Name>
                            <Type>System.Int32</Type>
                            <Value xmlns:d15p1="http://www.w3.org/2001/XMLSchema" i:type="d15p1:int">150000</Value>
                          </ImageValue>
                          <ImageValue>
                            <Id>b3111fb4-d75b-4578-b749-38e55ff837a5</Id>
                            <LasImageId>2f7bd2b6-074d-4bbe-af84-7db611d4805a</LasImageId>
                            <Name>Microscope_Nosepiece_Objective_Tirf_Align_Sb_Ratio</Name>
                            <Type>System.String</Type>
                            <Value xmlns:d15p1="http://www.w3.org/2001/XMLSchema" i:type="d15p1:string">0.50</Value>
                          </ImageValue>
                          <ImageValue>
                            <Id>4fa80e33-6035-4eca-914f-c3d0ce3ea4a6</Id>
                            <LasImageId>2f7bd2b6-074d-4bbe-af84-7db611d4805a</LasImageId>
                            <Name>Microscope_Nosepiece_Objective_Tirf_Align_Threshold</Name>
                            <Type>System.String</Type>
                            <Value xmlns:d15p1="http://www.w3.org/2001/XMLSchema" i:type="d15p1:string">0.95</Value>
                          </ImageValue>
                          <ImageValue>
                            <Id>e448925f-f8c3-41ab-b4a5-65a7339d9ec8</Id>
                            <LasImageId>2f7bd2b6-074d-4bbe-af84-7db611d4805a</LasImageId>
                            <Name>Microscope_Dicturret_Prism_Name</Name>
                            <Type>System.String</Type>
                            <Value xmlns:d15p1="http://www.w3.org/2001/XMLSchema" i:type="d15p1:string">-</Value>
                          </ImageValue>
                          <ImageValue>
                            <Id>51d1b723-c1bf-4ecc-99be-b52766c6f400</Id>
                            <LasImageId>2f7bd2b6-074d-4bbe-af84-7db611d4805a</LasImageId>
                            <Name>Microscope_IL_Turret_Cube_Name</Name>
                            <Type>System.String</Type>
                            <Value xmlns:d15p1="http://www.w3.org/2001/XMLSchema" i:type="d15p1:string">L5</Value>
                          </ImageValue>
                          <ImageValue>
                            <Id>db407bd7-d5e2-4e26-a4c1-bfed04c13ce1</Id>
                            <LasImageId>2f7bd2b6-074d-4bbe-af84-7db611d4805a</LasImageId>
                            <Name>Microscope_IL_Turret_Cube_Magnification</Name>
                            <Type>System.String</Type>
                            <Value xmlns:d15p1="http://www.w3.org/2001/XMLSchema" i:type="d15p1:string">1</Value>
                          </ImageValue>
                          <ImageValue>
                            <Id>92b25abf-c40b-4eff-9ebf-e62b550ebf5e</Id>
                            <LasImageId>2f7bd2b6-074d-4bbe-af84-7db611d4805a</LasImageId>
                            <Name>Microscope_IL_Field_Diaphragm</Name>
                            <Type>System.Int32</Type>
                            <Value xmlns:d15p1="http://www.w3.org/2001/XMLSchema" i:type="d15p1:int">12</Value>
                          </ImageValue>
                          <ImageValue>
                            <Id>1027e655-765f-4eaa-8e2f-dd8299113fe2</Id>
                            <LasImageId>2f7bd2b6-074d-4bbe-af84-7db611d4805a</LasImageId>
                            <Name>Microscope_IL_Field_Diaphragm_Items_Item_Description</Name>
                            <Type>System.String</Type>
                            <Value xmlns:d15p1="http://www.w3.org/2001/XMLSchema" i:type="d15p1:string">CIRC 6</Value>
                          </ImageValue>
                          <ImageValue>
                            <Id>e83727fd-04ee-4f26-8f6d-09c106f95df4</Id>
                            <LasImageId>2f7bd2b6-074d-4bbe-af84-7db611d4805a</LasImageId>
                            <Name>Microscope_IL_Field_Diaphragm_Items_Item_Type</Name>
                            <Type>System.String</Type>
                            <Value xmlns:d15p1="http://www.w3.org/2001/XMLSchema" i:type="d15p1:string">CIRC</Value>
                          </ImageValue>
                          <ImageValue>
                            <Id>029ff864-1fdd-4951-b765-0a75856badb6</Id>
                            <LasImageId>2f7bd2b6-074d-4bbe-af84-7db611d4805a</LasImageId>
                            <Name>Microscope_IL_Field_Diaphragm_Items_Item_Type_Index</Name>
                            <Type>System.Int32</Type>
                            <Value xmlns:d15p1="http://www.w3.org/2001/XMLSchema" i:type="d15p1:int">6</Value>
                          </ImageValue>
                          <ImageValue>
                            <Id>c1b54397-6429-483a-b556-d082f9dbcbf2</Id>
                            <LasImageId>2f7bd2b6-074d-4bbe-af84-7db611d4805a</LasImageId>
                            <Name>Microscope_IL_Aperture_Diaphragm</Name>
                            <Type>System.Int32</Type>
                            <Value xmlns:d15p1="http://www.w3.org/2001/XMLSchema" i:type="d15p1:int">9</Value>
                          </ImageValue>
                          <ImageValue>
                            <Id>b10c14d6-7888-48c0-8b0f-61773b4b4996</Id>
                            <LasImageId>2f7bd2b6-074d-4bbe-af84-7db611d4805a</LasImageId>
                            <Name>Microscope_Fim</Name>
                            <Type>System.String</Type>
                            <Value xmlns:d15p1="http://www.w3.org/2001/XMLSchema" i:type="d15p1:string">1</Value>
                          </ImageValue>
                          <ImageValue>
                            <Id>d7c91e28-846f-4952-be93-ed1915dabc66</Id>
                            <LasImageId>2f7bd2b6-074d-4bbe-af84-7db611d4805a</LasImageId>
                            <Name>Microscope_IL_Shutter_Lamp</Name>
                            <Type>System.Int32</Type>
                            <Value xmlns:d15p1="http://www.w3.org/2001/XMLSchema" i:type="d15p1:int">1</Value>
                          </ImageValue>
                          <ImageValue>
                            <Id>4bbb8407-1e90-474f-82fd-7a2dc64630f2</Id>
                            <LasImageId>2f7bd2b6-074d-4bbe-af84-7db611d4805a</LasImageId>
                            <Name>Microscope_Magchanger_Magnification</Name>
                            <Type>System.String</Type>
                            <Value xmlns:d15p1="http://www.w3.org/2001/XMLSchema" i:type="d15p1:string">1</Value>
                          </ImageValue>
                          <ImageValue>
                            <Id>60b0b608-f0a0-4505-a257-0b35dad3d5e9</Id>
                            <LasImageId>2f7bd2b6-074d-4bbe-af84-7db611d4805a</LasImageId>
                            <Name>Microscope_Magchanger_Article_No</Name>
                            <Type>System.String</Type>
                            <Value xmlns:d15p1="http://www.w3.org/2001/XMLSchema" i:type="d15p1:string">11888386</Value>
                          </ImageValue>
                          <ImageValue>
                            <Id>ac29a7fe-bb61-4e11-a5f4-21128b8dc621</Id>
                            <LasImageId>2f7bd2b6-074d-4bbe-af84-7db611d4805a</LasImageId>
                            <Name>Microscope_Ports</Name>
                            <Type>System.Int32</Type>
                            <Value xmlns:d15p1="http://www.w3.org/2001/XMLSchema" i:type="d15p1:int">1</Value>
                          </ImageValue>
                          <ImageValue>
                            <Id>57e0afca-165d-4b71-9770-616ea24e729e</Id>
                            <LasImageId>2f7bd2b6-074d-4bbe-af84-7db611d4805a</LasImageId>
                            <Name>Microscope_Ports_Port_Name</Name>
                            <Type>System.String</Type>
                            <Value xmlns:d15p1="http://www.w3.org/2001/XMLSchema" i:type="d15p1:string">VISUAL</Value>
                          </ImageValue>
                          <ImageValue>
                            <Id>f384125a-4134-42b3-ba46-6a7ed1aa0d6b</Id>
                            <LasImageId>2f7bd2b6-074d-4bbe-af84-7db611d4805a</LasImageId>
                            <Name>Microscope_Ports_Port_Magnification</Name>
                            <Type>System.String</Type>
                            <Value xmlns:d15p1="http://www.w3.org/2001/XMLSchema" i:type="d15p1:string">10</Value>
                          </ImageValue>
                          <ImageValue>
                            <Id>c32cada2-ce4c-4a78-bede-682d063d749c</Id>
                            <LasImageId>2f7bd2b6-074d-4bbe-af84-7db611d4805a</LasImageId>
                            <Name>Microscope_Ports_Port_Article_No</Name>
                            <Type>System.String</Type>
                            <Value xmlns:d15p1="http://www.w3.org/2001/XMLSchema" i:type="d15p1:string">11507808</Value>
                          </ImageValue>
                          <ImageValue>
                            <Id>b7890ea2-388e-4049-be9a-20d7c4ef7bae</Id>
                            <LasImageId>2f7bd2b6-074d-4bbe-af84-7db611d4805a</LasImageId>
                            <Name>Microscope_Sideports_Prisms_Prism_Name</Name>
                            <Type>System.String</Type>
                            <Value xmlns:d15p1="http://www.w3.org/2001/XMLSchema" i:type="d15p1:string">P,100</Value>
                          </ImageValue>
                          <ImageValue>
                            <Id>73cd3ea6-fcb2-457b-a097-c74ee8bcf8ac</Id>
                            <LasImageId>2f7bd2b6-074d-4bbe-af84-7db611d4805a</LasImageId>
                            <Name>Microscope_Sideports_Num_Prisms</Name>
                            <Type>System.String</Type>
                            <Value xmlns:d15p1="http://www.w3.org/2001/XMLSchema" i:type="d15p1:string">2</Value>
                          </ImageValue>
                          <ImageValue>
                            <Id>79b9f9ec-4da7-4440-b732-b01e48750eac</Id>
                            <LasImageId>2f7bd2b6-074d-4bbe-af84-7db611d4805a</LasImageId>
                            <Name>Microscope_Illumination</Name>
                            <Type>System.Int32</Type>
                            <Value xmlns:d15p1="http://www.w3.org/2001/XMLSchema" i:type="d15p1:int">235</Value>
                          </ImageValue>
                          <ImageValue>
                            <Id>0b8f65db-42a8-4a17-8b8b-dc37bd5b8203</Id>
                            <LasImageId>2f7bd2b6-074d-4bbe-af84-7db611d4805a</LasImageId>
                            <Name>Microscope_Contrast</Name>
                            <Type>System.Int32</Type>
                            <Value xmlns:d15p1="http://www.w3.org/2001/XMLSchema" i:type="d15p1:int">29</Value>
                          </ImageValue>
                        </ImageValues>
                      </LasImage>
                    </Item>
                  </Children>
                </Item>
              </Children>
            </Item>
          </Children>
        </Item>
      </Children>
    </Item>
  </Children>
</Item>
