# Supplementary material for: All-Trans Retinoic Acid Attenuates Transmissible Gastroenteritis Virus-Induced Inflammation in IPEC-J2 Cells via Suppressing the RLRs/NF‐κB Signaling Pathway
Source: Front Immunol. 2022 Jan 31;13:734171. doi: 10.3389/fimmu.2022.734171 (PMC8841732; doi:10.3389/fimmu.2022.734171)
Supplement: Supplementary file 1 [file DataSheet_1.zip › Raw data-2021-12-18/Raw data-Immunofluorescence/T+ATRA/.Metadata/3_image_Y3.tif.cal.xml]

<?xml version="1.0" encoding="utf-8"?>
<Item xmlns:i="http://www.w3.org/2001/XMLSchema-instance" xmlns="http://schemas.datacontract.org/2004/07/LeicaMicrosystems.DataEntities.V3_2">
  <Id>2030abd0-8396-4491-aa9c-6ecf940d7ab1</Id>
  <ParentId i:nil="true" />
  <LinkedItemId i:nil="true" />
  <Type>Computer</Type>
  <SubType i:nil="true" />
  <Index i:nil="true" />
  <Name>Computer</Name>
  <FolderTypeId i:nil="true" />
  <Keywords i:nil="true" />
  <LastModifiedDate>0001-01-01T00:00:00</LastModifiedDate>
  <Owner i:nil="true" />
  <Reader i:nil="true" />
  <Children>
    <Item>
      <Id>c7a5aa07-a9bc-46bd-9bd3-804ce537aba7</Id>
      <ParentId>2030abd0-8396-4491-aa9c-6ecf940d7ab1</ParentId>
      <LinkedItemId i:nil="true" />
      <Type>Drive</Type>
      <SubType>Local Fixed Disk (F:)</SubType>
      <Index i:nil="true" />
      <Name>F:\</Name>
      <FolderTypeId i:nil="true" />
      <Keywords i:nil="true" />
      <LastModifiedDate>0001-01-01T00:00:00</LastModifiedDate>
      <Owner i:nil="true" />
      <Reader i:nil="true" />
      <Children>
        <Item>
          <Id>0a8c3697-0ff5-4806-8d75-61367274f64e</Id>
          <ParentId>c7a5aa07-a9bc-46bd-9bd3-804ce537aba7</ParentId>
          <LinkedItemId i:nil="true" />
          <Type>Folder</Type>
          <SubType i:nil="true" />
          <Index i:nil="true" />
          <Name>PJN</Name>
          <FolderTypeId i:nil="true" />
          <Keywords i:nil="true" />
          <LastModifiedDate>0001-01-01T00:00:00</LastModifiedDate>
          <Owner i:nil="true" />
          <Reader i:nil="true" />
          <Children>
            <Item>
              <Id>4a51db42-958e-4b01-9583-15549a4365fb</Id>
              <ParentId>0a8c3697-0ff5-4806-8d75-61367274f64e</ParentId>
              <LinkedItemId i:nil="true" />
              <Type>Folder</Type>
              <SubType i:nil="true" />
              <Index i:nil="true" />
              <Name>NF-KN-FTT细胞</Name>
              <FolderTypeId i:nil="true" />
              <Keywords i:nil="true" />
              <LastModifiedDate>0001-01-01T00:00:00</LastModifiedDate>
              <Owner i:nil="true" />
              <Reader i:nil="true" />
              <Children>
                <Item>
                  <Id>6a6e7f08-945a-4e81-8a4a-8c90f2a6152f</Id>
                  <ParentId>4a51db42-958e-4b01-9583-15549a4365fb</ParentId>
                  <LinkedItemId i:nil="true" />
                  <Type>MultiCollection</Type>
                  <SubType>ImageOverlay</SubType>
                  <Index i:nil="true" />
                  <Name>T+RA-3</Name>
                  <FolderTypeId i:nil="true" />
                  <Keywords></Keywords>
                  <LastModifiedDate>2020-06-24T13:32:14.3632609+08:00</LastModifiedDate>
                  <Owner i:nil="true" />
                  <Reader i:nil="true" />
                  <Children>
                    <Item>
                      <Id>6c8bf6c4-df1e-4869-a78a-67566230a46f</Id>
                      <ParentId>6a6e7f08-945a-4e81-8a4a-8c90f2a6152f</ParentId>
                      <LinkedItemId i:nil="true" />
                      <Type>Collection</Type>
                      <SubType>Image</SubType>
                      <Index i:nil="true" />
                      <Name>3_image_Y3.tif</Name>
                      <FolderTypeId i:nil="true" />
                      <Keywords></Keywords>
                      <LastModifiedDate>2020-06-24T13:32:13.9502373+08:00</LastModifiedDate>
                      <Owner i:nil="true" />
                      <Reader i:nil="true" />
                      <Children>
                        <Item>
                          <Id>5032854a-c57c-4744-8a6e-adf7ba62f247</Id>
                          <ParentId>6c8bf6c4-df1e-4869-a78a-67566230a46f</ParentId>
                          <LinkedItemId i:nil="true" />
                          <Type>Leaf</Type>
                          <SubType>Image</SubType>
                          <Index i:nil="true" />
                          <Name>3_image_Y3.tif</Name>
                          <FolderTypeId i:nil="true" />
                          <Keywords></Keywords>
                          <LastModifiedDate>2020-06-24T13:32:13.2231957+08:00</LastModifiedDate>
                          <Owner i:nil="true" />
                          <Reader i:nil="true" />
                          <Children>
                            <Item>
                              <Id>faa965f2-9f00-4f51-b73d-bb3ec85cb599</Id>
                              <ParentId>5032854a-c57c-4744-8a6e-adf7ba62f247</ParentId>
                              <LinkedItemId i:nil="true" />
                              <Type>Derived</Type>
                              <SubType>Image</SubType>
                              <Index i:nil="true" />
                              <Name>3_image_Y3.tif.thb</Name>
                              <FolderTypeId i:nil="true" />
                              <Keywords></Keywords>
                              <LastModifiedDate>2020-06-24T13:32:13.2231957+08:00</LastModifiedDate>
                              <Owner i:nil="true" />
                              <Reader i:nil="true" />
                            </Item>
                          </Children>
                        </Item>
                        <Item>
                          <Id>4587a690-cd33-4e3a-904c-f2260c2afe01</Id>
                          <ParentId>6c8bf6c4-df1e-4869-a78a-67566230a46f</ParentId>
                          <LinkedItemId i:nil="true" />
                          <Type>Leaf</Type>
                          <SubType>Lambda.xml</SubType>
                          <Index i:nil="true" />
                          <Name>3_image_Y3.tif.Lambda.xml</Name>
                          <FolderTypeId i:nil="true" />
                          <Keywords></Keywords>
                          <LastModifiedDate>2020-06-24T13:32:13.281199+08:00</LastModifiedDate>
                          <Owner i:nil="true" />
                          <Reader i:nil="true" />
                        </Item>
                        <Item>
                          <Id>249188f0-36b1-461c-a9ce-5803d978af0c</Id>
                          <ParentId>6c8bf6c4-df1e-4869-a78a-67566230a46f</ParentId>
                          <LinkedItemId i:nil="true" />
                          <Type>Leaf</Type>
                          <SubType>DXScaleBarSettingsData</SubType>
                          <Index i:nil="true" />
                          <Name>3_image_Y3.tif.sbx</Name>
                          <FolderTypeId i:nil="true" />
                          <Keywords></Keywords>
                          <LastModifiedDate>2020-06-24T13:32:13.9182354+08:00</LastModifiedDate>
                          <Owner i:nil="true" />
                          <Reader i:nil="true" />
                        </Item>
                        <Item>
                          <Id>a73c7989-bd2d-4062-bfe9-a788b1149542</Id>
                          <ParentId>6c8bf6c4-df1e-4869-a78a-67566230a46f</ParentId>
                          <LinkedItemId i:nil="true" />
                          <Type>Leaf</Type>
                          <SubType>DXExtendedAnnotationData</SubType>
                          <Index i:nil="true" />
                          <Name>3_image_Y3.tif.eax</Name>
                          <FolderTypeId i:nil="true" />
                          <Keywords></Keywords>
                          <LastModifiedDate>2020-06-24T13:32:13.9212356+08:00</LastModifiedDate>
                          <Owner i:nil="true" />
                          <Reader i:nil="true" />
                        </Item>
                      </Children>
                      <ItemValues>
                        <ItemValue>
                          <Id>439292b8-6fc6-4cff-baa3-62dfff161bd3</Id>
                          <ItemId>6c8bf6c4-df1e-4869-a78a-67566230a46f</ItemId>
                          <Name>Image_Description</Name>
                          <Value xmlns:d14p1="http://www.w3.org/2001/XMLSchema" i:type="d14p1:string"></Value>
                        </ItemValue>
                        <ItemValue>
                          <Id>f546a084-e39f-44b3-a518-7536e4206e08</Id>
                          <ItemId>6c8bf6c4-df1e-4869-a78a-67566230a46f</ItemId>
                          <Name>Image_Notes</Name>
                          <Value xmlns:d14p1="http://www.w3.org/2001/XMLSchema" i:type="d14p1:string"></Value>
                        </ItemValue>
                      </ItemValues>
                      <LasImage>
                        <Id>6c8bf6c4-df1e-4869-a78a-67566230a46f</Id>
                        <Included>true</Included>
                        <Processed>false</Processed>
                        <UnitName>Microns</UnitName>
                        <CreationUserName>1-PC\1</CreationUserName>
                        <ModificationUserName>1-PC\1</ModificationUserName>
                        <AcquiredDate>2020-06-24T13:32:13.264198+08:00</AcquiredDate>
                        <CreationDate>2020-06-24T13:32:13.2231957+08:00</CreationDate>
                        <ImportDate i:nil="true" />
                        <XMetresPerPixel>1.2142835344587052E-07</XMetresPerPixel>
                        <YMetresPerPixel>1.2142835344587052E-07</YMetresPerPixel>
                        <BitDepth>24</BitDepth>
                        <NumPixelsX>2560</NumPixelsX>
                        <NumPixelsY>1920</NumPixelsY>
                        <FileSize>14745948</FileSize>
                        <DecimalPlaces>3</DecimalPlaces>
                        <Camera>
                          <Id>6c8bf6c4-df1e-4869-a78a-67566230a46f</Id>
                          <Name>DFC450 C</Name>
                          <Serial_Number>735694914</Serial_Number>
                          <Exposure>4.2 s</Exposure>
                          <Gamma>7.70</Gamma>
                          <Gain>2.9 x</Gain>
                          <Auto_Exposure>关闭</Auto_Exposure>
                          <Brightness i:nil="true" />
                          <Black_Clip>0</Black_Clip>
                          <White_Clip>255</White_Clip>
                          <Image_Type>彩色</Image_Type>
                          <Capture_Format>2560 x 1920,    Full Frame HQ</Capture_Format>
                          <Shading>(无)</Shading>
                          <Sharpening>关闭</Sharpening>
                        </Camera>
                        <ImageValues>
                          <ImageValue>
                            <Id>573e341b-276a-4b3c-b343-a77545a62d97</Id>
                            <LasImageId>6c8bf6c4-df1e-4869-a78a-67566230a46f</LasImageId>
                            <Name>Microscope_Contrast_Method</Name>
                            <Type>System.String</Type>
                            <Value xmlns:d15p1="http://www.w3.org/2001/XMLSchema" i:type="d15p1:string">FLUO</Value>
                          </ImageValue>
                          <ImageValue>
                            <Id>a111002f-45e7-49c1-bc8f-ac7fc0510f8a</Id>
                            <LasImageId>6c8bf6c4-df1e-4869-a78a-67566230a46f</LasImageId>
                            <Name>Microscope_Stand_Serial_Number</Name>
                            <Type>System.String</Type>
                            <Value xmlns:d15p1="http://www.w3.org/2001/XMLSchema" i:type="d15p1:string">402201</Value>
                          </ImageValue>
                          <ImageValue>
                            <Id>3e23e755-574e-4d74-8dd9-609f89db5d75</Id>
                            <LasImageId>6c8bf6c4-df1e-4869-a78a-67566230a46f</LasImageId>
                            <Name>Microscope_Stand_Name</Name>
                            <Type>System.String</Type>
                            <Value xmlns:d15p1="http://www.w3.org/2001/XMLSchema" i:type="d15p1:string">DMI4000B</Value>
                          </ImageValue>
                          <ImageValue>
                            <Id>1d4767c2-7377-4ca0-af01-1c0fb32516c6</Id>
                            <LasImageId>6c8bf6c4-df1e-4869-a78a-67566230a46f</LasImageId>
                            <Name>Microscope_Stand_Configuration_Software_Version_Infos</Name>
                            <Type>System.String</Type>
                            <Value xmlns:d15p1="http://www.w3.org/2001/XMLSchema" i:type="d15p1:string">O326F167</Value>
                          </ImageValue>
                          <ImageValue>
                            <Id>9c4b0a7c-2864-46c6-9889-400e7da95808</Id>
                            <LasImageId>6c8bf6c4-df1e-4869-a78a-67566230a46f</LasImageId>
                            <Name>Microscope_Lamp</Name>
                            <Type>System.Int32</Type>
                            <Value xmlns:d15p1="http://www.w3.org/2001/XMLSchema" i:type="d15p1:int">0</Value>
                          </ImageValue>
                          <ImageValue>
                            <Id>75c0225e-ad3d-4e97-b494-921126ae3d94</Id>
                            <LasImageId>6c8bf6c4-df1e-4869-a78a-67566230a46f</LasImageId>
                            <Name>Microscope_Condenser_Name</Name>
                            <Type>System.String</Type>
                            <Value xmlns:d15p1="http://www.w3.org/2001/XMLSchema" i:type="d15p1:string">S28</Value>
                          </ImageValue>
                          <ImageValue>
                            <Id>5a89b434-83dc-406e-88bb-3d5ed2fa37bd</Id>
                            <LasImageId>6c8bf6c4-df1e-4869-a78a-67566230a46f</LasImageId>
                            <Name>Microscope_Condenser_Article_No</Name>
                            <Type>System.String</Type>
                            <Value xmlns:d15p1="http://www.w3.org/2001/XMLSchema" i:type="d15p1:string">11522106</Value>
                          </ImageValue>
                          <ImageValue>
                            <Id>a7ba33e5-8096-472e-aac2-fcf60657e8f2</Id>
                            <LasImageId>6c8bf6c4-df1e-4869-a78a-67566230a46f</LasImageId>
                            <Name>Microscope_Condenserturret_Prism_Name</Name>
                            <Type>System.String</Type>
                            <Value xmlns:d15p1="http://www.w3.org/2001/XMLSchema" i:type="d15p1:string">BF</Value>
                          </ImageValue>
                          <ImageValue>
                            <Id>388b730f-efc9-4519-916b-78028fb90e45</Id>
                            <LasImageId>6c8bf6c4-df1e-4869-a78a-67566230a46f</LasImageId>
                            <Name>Microscope_Nosepiece_Objective_Magnification</Name>
                            <Type>System.String</Type>
                            <Value xmlns:d15p1="http://www.w3.org/2001/XMLSchema" i:type="d15p1:string">40</Value>
                          </ImageValue>
                          <ImageValue>
                            <Id>4a6c01f4-ebe1-4122-ae6a-ec3ace7a5d0e</Id>
                            <LasImageId>6c8bf6c4-df1e-4869-a78a-67566230a46f</LasImageId>
                            <Name>Microscope_Nosepiece_Objective_Article_No</Name>
                            <Type>System.String</Type>
                            <Value xmlns:d15p1="http://www.w3.org/2001/XMLSchema" i:type="d15p1:string">11506201</Value>
                          </ImageValue>
                          <ImageValue>
                            <Id>0cbe772e-00e2-4dbd-ac71-bb1d6b5e488a</Id>
                            <LasImageId>6c8bf6c4-df1e-4869-a78a-67566230a46f</LasImageId>
                            <Name>Microscope_Nosepiece_Objective_Aperture</Name>
                            <Type>System.String</Type>
                            <Value xmlns:d15p1="http://www.w3.org/2001/XMLSchema" i:type="d15p1:string">0.60</Value>
                          </ImageValue>
                          <ImageValue>
                            <Id>23e753e5-1261-4833-87af-7d80768745ac</Id>
                            <LasImageId>6c8bf6c4-df1e-4869-a78a-67566230a46f</LasImageId>
                            <Name>Microscope_Nosepiece_Objective_Type</Name>
                            <Type>System.String</Type>
                            <Value xmlns:d15p1="http://www.w3.org/2001/XMLSchema" i:type="d15p1:string">DRY</Value>
                          </ImageValue>
                          <ImageValue>
                            <Id>66681a3f-b244-4e79-8758-494a58f5fde3</Id>
                            <LasImageId>6c8bf6c4-df1e-4869-a78a-67566230a46f</LasImageId>
                            <Name>Microscope_Nosepiece_Objective_Tirf_Scan_Conversion_X</Name>
                            <Type>System.String</Type>
                            <Value xmlns:d15p1="http://www.w3.org/2001/XMLSchema" i:type="d15p1:string">0.0000095</Value>
                          </ImageValue>
                          <ImageValue>
                            <Id>4492c06e-1836-46cf-aa50-f9241b26648c</Id>
                            <LasImageId>6c8bf6c4-df1e-4869-a78a-67566230a46f</LasImageId>
                            <Name>Microscope_Nosepiece_Objective_Tirf_Scan_Conversion_Y</Name>
                            <Type>System.String</Type>
                            <Value xmlns:d15p1="http://www.w3.org/2001/XMLSchema" i:type="d15p1:string">0.000011</Value>
                          </ImageValue>
                          <ImageValue>
                            <Id>471fa6e8-eaba-4802-952c-294de0988f2a</Id>
                            <LasImageId>6c8bf6c4-df1e-4869-a78a-67566230a46f</LasImageId>
                            <Name>Microscope_Nosepiece_Objective_Tirf_Align_Start_Pos</Name>
                            <Type>System.Int32</Type>
                            <Value xmlns:d15p1="http://www.w3.org/2001/XMLSchema" i:type="d15p1:int">80000</Value>
                          </ImageValue>
                          <ImageValue>
                            <Id>5d978958-305a-4271-9487-cbde1f273d24</Id>
                            <LasImageId>6c8bf6c4-df1e-4869-a78a-67566230a46f</LasImageId>
                            <Name>Microscope_Nosepiece_Objective_Tirf_Align_End_Pos</Name>
                            <Type>System.Int32</Type>
                            <Value xmlns:d15p1="http://www.w3.org/2001/XMLSchema" i:type="d15p1:int">180000</Value>
                          </ImageValue>
                          <ImageValue>
                            <Id>fe813394-ed76-4a74-8448-6d1fd23a1a77</Id>
                            <LasImageId>6c8bf6c4-df1e-4869-a78a-67566230a46f</LasImageId>
                            <Name>Microscope_Nosepiece_Objective_Tirf_Align_Speed</Name>
                            <Type>System.Int32</Type>
                            <Value xmlns:d15p1="http://www.w3.org/2001/XMLSchema" i:type="d15p1:int">150000</Value>
                          </ImageValue>
                          <ImageValue>
                            <Id>38263b11-a3f3-4723-bb8a-6c4bfef46bd4</Id>
                            <LasImageId>6c8bf6c4-df1e-4869-a78a-67566230a46f</LasImageId>
                            <Name>Microscope_Nosepiece_Objective_Tirf_Align_Sb_Ratio</Name>
                            <Type>System.String</Type>
                            <Value xmlns:d15p1="http://www.w3.org/2001/XMLSchema" i:type="d15p1:string">0.50</Value>
                          </ImageValue>
                          <ImageValue>
                            <Id>136f9dd2-2e15-4662-a3ba-013c06d7a84b</Id>
                            <LasImageId>6c8bf6c4-df1e-4869-a78a-67566230a46f</LasImageId>
                            <Name>Microscope_Nosepiece_Objective_Tirf_Align_Threshold</Name>
                            <Type>System.String</Type>
                            <Value xmlns:d15p1="http://www.w3.org/2001/XMLSchema" i:type="d15p1:string">0.95</Value>
                          </ImageValue>
                          <ImageValue>
                            <Id>843e5580-1019-4b9f-b441-277a5d17cd48</Id>
                            <LasImageId>6c8bf6c4-df1e-4869-a78a-67566230a46f</LasImageId>
                            <Name>Microscope_Dicturret_Prism_Name</Name>
                            <Type>System.String</Type>
                            <Value xmlns:d15p1="http://www.w3.org/2001/XMLSchema" i:type="d15p1:string">-</Value>
                          </ImageValue>
                          <ImageValue>
                            <Id>6443b476-b67c-49fc-b14a-7dbc81a90502</Id>
                            <LasImageId>6c8bf6c4-df1e-4869-a78a-67566230a46f</LasImageId>
                            <Name>Microscope_IL_Turret_Cube_Name</Name>
                            <Type>System.String</Type>
                            <Value xmlns:d15p1="http://www.w3.org/2001/XMLSchema" i:type="d15p1:string">Y3</Value>
                          </ImageValue>
                          <ImageValue>
                            <Id>38b3aa97-0fe5-4b21-a245-5b87ac20128e</Id>
                            <LasImageId>6c8bf6c4-df1e-4869-a78a-67566230a46f</LasImageId>
                            <Name>Microscope_IL_Turret_Cube_Magnification</Name>
                            <Type>System.String</Type>
                            <Value xmlns:d15p1="http://www.w3.org/2001/XMLSchema" i:type="d15p1:string">1</Value>
                          </ImageValue>
                          <ImageValue>
                            <Id>71151622-3286-4fb9-b5c3-3416908ba734</Id>
                            <LasImageId>6c8bf6c4-df1e-4869-a78a-67566230a46f</LasImageId>
                            <Name>Microscope_IL_Field_Diaphragm</Name>
                            <Type>System.Int32</Type>
                            <Value xmlns:d15p1="http://www.w3.org/2001/XMLSchema" i:type="d15p1:int">12</Value>
                          </ImageValue>
                          <ImageValue>
                            <Id>5b2b3166-a655-46f8-9bd4-1982044483e7</Id>
                            <LasImageId>6c8bf6c4-df1e-4869-a78a-67566230a46f</LasImageId>
                            <Name>Microscope_IL_Field_Diaphragm_Items_Item_Description</Name>
                            <Type>System.String</Type>
                            <Value xmlns:d15p1="http://www.w3.org/2001/XMLSchema" i:type="d15p1:string">CIRC 6</Value>
                          </ImageValue>
                          <ImageValue>
                            <Id>3227eebe-9559-4d04-84fc-f6d4e8687374</Id>
                            <LasImageId>6c8bf6c4-df1e-4869-a78a-67566230a46f</LasImageId>
                            <Name>Microscope_IL_Field_Diaphragm_Items_Item_Type</Name>
                            <Type>System.String</Type>
                            <Value xmlns:d15p1="http://www.w3.org/2001/XMLSchema" i:type="d15p1:string">CIRC</Value>
                          </ImageValue>
                          <ImageValue>
                            <Id>352052e6-4591-4b81-b14b-6346fb675f6a</Id>
                            <LasImageId>6c8bf6c4-df1e-4869-a78a-67566230a46f</LasImageId>
                            <Name>Microscope_IL_Field_Diaphragm_Items_Item_Type_Index</Name>
                            <Type>System.Int32</Type>
                            <Value xmlns:d15p1="http://www.w3.org/2001/XMLSchema" i:type="d15p1:int">6</Value>
                          </ImageValue>
                          <ImageValue>
                            <Id>7a5564b7-2b53-4d91-a4e9-9ae58edd511b</Id>
                            <LasImageId>6c8bf6c4-df1e-4869-a78a-67566230a46f</LasImageId>
                            <Name>Microscope_IL_Aperture_Diaphragm</Name>
                            <Type>System.Int32</Type>
                            <Value xmlns:d15p1="http://www.w3.org/2001/XMLSchema" i:type="d15p1:int">9</Value>
                          </ImageValue>
                          <ImageValue>
                            <Id>137d76bf-5752-4318-bf3c-88a44319b876</Id>
                            <LasImageId>6c8bf6c4-df1e-4869-a78a-67566230a46f</LasImageId>
                            <Name>Microscope_Fim</Name>
                            <Type>System.String</Type>
                            <Value xmlns:d15p1="http://www.w3.org/2001/XMLSchema" i:type="d15p1:string">1</Value>
                          </ImageValue>
                          <ImageValue>
                            <Id>2a1c3aa6-2d84-498e-a724-b1c024b5b4fd</Id>
                            <LasImageId>6c8bf6c4-df1e-4869-a78a-67566230a46f</LasImageId>
                            <Name>Microscope_IL_Shutter_Lamp</Name>
                            <Type>System.Int32</Type>
                            <Value xmlns:d15p1="http://www.w3.org/2001/XMLSchema" i:type="d15p1:int">1</Value>
                          </ImageValue>
                          <ImageValue>
                            <Id>9b4f580e-3820-493f-983a-69ca61411d88</Id>
                            <LasImageId>6c8bf6c4-df1e-4869-a78a-67566230a46f</LasImageId>
                            <Name>Microscope_Magchanger_Magnification</Name>
                            <Type>System.String</Type>
                            <Value xmlns:d15p1="http://www.w3.org/2001/XMLSchema" i:type="d15p1:string">1</Value>
                          </ImageValue>
                          <ImageValue>
                            <Id>efbe23fb-b8d2-4478-8d30-6f72f3746229</Id>
                            <LasImageId>6c8bf6c4-df1e-4869-a78a-67566230a46f</LasImageId>
                            <Name>Microscope_Magchanger_Article_No</Name>
                            <Type>System.String</Type>
                            <Value xmlns:d15p1="http://www.w3.org/2001/XMLSchema" i:type="d15p1:string">11888386</Value>
                          </ImageValue>
                          <ImageValue>
                            <Id>2b73cc58-8d31-4f1d-83fc-741ca41e8d99</Id>
                            <LasImageId>6c8bf6c4-df1e-4869-a78a-67566230a46f</LasImageId>
                            <Name>Microscope_Ports</Name>
                            <Type>System.Int32</Type>
                            <Value xmlns:d15p1="http://www.w3.org/2001/XMLSchema" i:type="d15p1:int">1</Value>
                          </ImageValue>
                          <ImageValue>
                            <Id>98b13162-e3c2-4a56-9ce7-a68ca21f6b65</Id>
                            <LasImageId>6c8bf6c4-df1e-4869-a78a-67566230a46f</LasImageId>
                            <Name>Microscope_Ports_Port_Name</Name>
                            <Type>System.String</Type>
                            <Value xmlns:d15p1="http://www.w3.org/2001/XMLSchema" i:type="d15p1:string">VISUAL</Value>
                          </ImageValue>
                          <ImageValue>
                            <Id>0dedacc7-6bf4-4513-8c75-bde10dd8fe0c</Id>
                            <LasImageId>6c8bf6c4-df1e-4869-a78a-67566230a46f</LasImageId>
                            <Name>Microscope_Ports_Port_Magnification</Name>
                            <Type>System.String</Type>
                            <Value xmlns:d15p1="http://www.w3.org/2001/XMLSchema" i:type="d15p1:string">10</Value>
                          </ImageValue>
                          <ImageValue>
                            <Id>097d75f4-92e2-40fb-8da7-d14c1237dfb1</Id>
                            <LasImageId>6c8bf6c4-df1e-4869-a78a-67566230a46f</LasImageId>
                            <Name>Microscope_Ports_Port_Article_No</Name>
                            <Type>System.String</Type>
                            <Value xmlns:d15p1="http://www.w3.org/2001/XMLSchema" i:type="d15p1:string">11507808</Value>
                          </ImageValue>
                          <ImageValue>
                            <Id>89eb3edd-b36e-446b-89be-7b81f1b0aa7f</Id>
                            <LasImageId>6c8bf6c4-df1e-4869-a78a-67566230a46f</LasImageId>
                            <Name>Microscope_Sideports_Prisms_Prism_Name</Name>
                            <Type>System.String</Type>
                            <Value xmlns:d15p1="http://www.w3.org/2001/XMLSchema" i:type="d15p1:string">P,100</Value>
                          </ImageValue>
                          <ImageValue>
                            <Id>edf52b6b-c5c8-47f2-8133-39ddd5678c3a</Id>
                            <LasImageId>6c8bf6c4-df1e-4869-a78a-67566230a46f</LasImageId>
                            <Name>Microscope_Sideports_Num_Prisms</Name>
                            <Type>System.String</Type>
                            <Value xmlns:d15p1="http://www.w3.org/2001/XMLSchema" i:type="d15p1:string">2</Value>
                          </ImageValue>
                          <ImageValue>
                            <Id>5d86c2bd-229b-4c01-b2b7-8f558644d5e9</Id>
                            <LasImageId>6c8bf6c4-df1e-4869-a78a-67566230a46f</LasImageId>
                            <Name>Microscope_Illumination</Name>
                            <Type>System.Int32</Type>
                            <Value xmlns:d15p1="http://www.w3.org/2001/XMLSchema" i:type="d15p1:int">235</Value>
                          </ImageValue>
                          <ImageValue>
                            <Id>ad2c24fd-2bbc-4cd7-8bdc-20c4e4477c31</Id>
                            <LasImageId>6c8bf6c4-df1e-4869-a78a-67566230a46f</LasImageId>
                            <Name>Microscope_Contrast</Name>
                            <Type>System.Int32</Type>
                            <Value xmlns:d15p1="http://www.w3.org/2001/XMLSchema" i:type="d15p1:int">29</Value>
                          </ImageValue>
                        </ImageValues>
                      </LasImage>
                    </Item>
                  </Children>
                </Item>
              </Children>
            </Item>
          </Children>
        </Item>
      </Children>
    </Item>
  </Children>
</Item>
