# Supplementary material for: All-Trans Retinoic Acid Attenuates Transmissible Gastroenteritis Virus-Induced Inflammation in IPEC-J2 Cells via Suppressing the RLRs/NF‐κB Signaling Pathway
Source: Front Immunol. 2022 Jan 31;13:734171. doi: 10.3389/fimmu.2022.734171 (PMC8841732; doi:10.3389/fimmu.2022.734171)
Supplement: Supplementary file 1 [file DataSheet_1.zip › Raw data-2021-12-18/Raw data-Immunofluorescence/T+ATRA/.Metadata/Overlay_Maximum.tif.cal.xml]

<?xml version="1.0" encoding="utf-8"?>
<Item xmlns:i="http://www.w3.org/2001/XMLSchema-instance" xmlns="http://schemas.datacontract.org/2004/07/LeicaMicrosystems.DataEntities.V3_2">
  <Id>2030abd0-8396-4491-aa9c-6ecf940d7ab1</Id>
  <ParentId i:nil="true" />
  <LinkedItemId i:nil="true" />
  <Type>Computer</Type>
  <SubType i:nil="true" />
  <Index i:nil="true" />
  <Name>Computer</Name>
  <FolderTypeId i:nil="true" />
  <Keywords i:nil="true" />
  <LastModifiedDate>0001-01-01T00:00:00</LastModifiedDate>
  <Owner i:nil="true" />
  <Reader i:nil="true" />
  <Children>
    <Item>
      <Id>c7a5aa07-a9bc-46bd-9bd3-804ce537aba7</Id>
      <ParentId>2030abd0-8396-4491-aa9c-6ecf940d7ab1</ParentId>
      <LinkedItemId i:nil="true" />
      <Type>Drive</Type>
      <SubType>Local Fixed Disk (F:)</SubType>
      <Index i:nil="true" />
      <Name>F:\</Name>
      <FolderTypeId i:nil="true" />
      <Keywords i:nil="true" />
      <LastModifiedDate>0001-01-01T00:00:00</LastModifiedDate>
      <Owner i:nil="true" />
      <Reader i:nil="true" />
      <Children>
        <Item>
          <Id>0a8c3697-0ff5-4806-8d75-61367274f64e</Id>
          <ParentId>c7a5aa07-a9bc-46bd-9bd3-804ce537aba7</ParentId>
          <LinkedItemId i:nil="true" />
          <Type>Folder</Type>
          <SubType i:nil="true" />
          <Index i:nil="true" />
          <Name>PJN</Name>
          <FolderTypeId i:nil="true" />
          <Keywords i:nil="true" />
          <LastModifiedDate>0001-01-01T00:00:00</LastModifiedDate>
          <Owner i:nil="true" />
          <Reader i:nil="true" />
          <Children>
            <Item>
              <Id>4a51db42-958e-4b01-9583-15549a4365fb</Id>
              <ParentId>0a8c3697-0ff5-4806-8d75-61367274f64e</ParentId>
              <LinkedItemId i:nil="true" />
              <Type>Folder</Type>
              <SubType i:nil="true" />
              <Index i:nil="true" />
              <Name>NF-KN-FTT细胞</Name>
              <FolderTypeId i:nil="true" />
              <Keywords i:nil="true" />
              <LastModifiedDate>0001-01-01T00:00:00</LastModifiedDate>
              <Owner i:nil="true" />
              <Reader i:nil="true" />
              <Children>
                <Item>
                  <Id>6a6e7f08-945a-4e81-8a4a-8c90f2a6152f</Id>
                  <ParentId>4a51db42-958e-4b01-9583-15549a4365fb</ParentId>
                  <LinkedItemId i:nil="true" />
                  <Type>MultiCollection</Type>
                  <SubType>ImageOverlay</SubType>
                  <Index i:nil="true" />
                  <Name>T+RA-3</Name>
                  <FolderTypeId i:nil="true" />
                  <Keywords></Keywords>
                  <LastModifiedDate>2020-06-24T13:32:14.3632609+08:00</LastModifiedDate>
                  <Owner i:nil="true" />
                  <Reader i:nil="true" />
                  <Children>
                    <Item>
                      <Id>b7b092b1-398b-4dbf-90c4-f0587d592c28</Id>
                      <ParentId>6a6e7f08-945a-4e81-8a4a-8c90f2a6152f</ParentId>
                      <LinkedItemId i:nil="true" />
                      <Type>Collection</Type>
                      <SubType>ImageResult</SubType>
                      <Index i:nil="true" />
                      <Name>Overlay_Maximum.tif</Name>
                      <FolderTypeId i:nil="true" />
                      <Keywords></Keywords>
                      <LastModifiedDate>2020-06-24T13:32:14.34826+08:00</LastModifiedDate>
                      <Owner i:nil="true" />
                      <Reader i:nil="true" />
                      <Children>
                        <Item>
                          <Id>c10dabd8-9293-46fe-839c-afefbd6e9fa1</Id>
                          <ParentId>b7b092b1-398b-4dbf-90c4-f0587d592c28</ParentId>
                          <LinkedItemId i:nil="true" />
                          <Type>Leaf</Type>
                          <SubType>ImageResult</SubType>
                          <Index i:nil="true" />
                          <Name>Overlay_Maximum.tif</Name>
                          <FolderTypeId i:nil="true" />
                          <Keywords></Keywords>
                          <LastModifiedDate>2020-06-24T13:32:14.2342535+08:00</LastModifiedDate>
                          <Owner i:nil="true" />
                          <Reader i:nil="true" />
                          <Children>
                            <Item>
                              <Id>a141b8f3-c662-497d-9f81-6c0e72b7258d</Id>
                              <ParentId>c10dabd8-9293-46fe-839c-afefbd6e9fa1</ParentId>
                              <LinkedItemId i:nil="true" />
                              <Type>Derived</Type>
                              <SubType>Image</SubType>
                              <Index i:nil="true" />
                              <Name>Overlay_Maximum.tif.thb</Name>
                              <FolderTypeId i:nil="true" />
                              <Keywords></Keywords>
                              <LastModifiedDate>2020-06-24T13:32:14.2342535+08:00</LastModifiedDate>
                              <Owner i:nil="true" />
                              <Reader i:nil="true" />
                            </Item>
                          </Children>
                        </Item>
                        <Item>
                          <Id>35e2d35b-4c21-4a45-9f47-f5967b83a2c9</Id>
                          <ParentId>b7b092b1-398b-4dbf-90c4-f0587d592c28</ParentId>
                          <LinkedItemId i:nil="true" />
                          <Type>Leaf</Type>
                          <SubType>Lambda.xml</SubType>
                          <Index i:nil="true" />
                          <Name>Overlay_Maximum.tif.Lambda.xml</Name>
                          <FolderTypeId i:nil="true" />
                          <Keywords></Keywords>
                          <LastModifiedDate>2020-06-24T13:32:14.2362536+08:00</LastModifiedDate>
                          <Owner i:nil="true" />
                          <Reader i:nil="true" />
                        </Item>
                        <Item>
                          <Id>215d9380-713d-4b98-ad05-27ced43c2097</Id>
                          <ParentId>b7b092b1-398b-4dbf-90c4-f0587d592c28</ParentId>
                          <LinkedItemId i:nil="true" />
                          <Type>Leaf</Type>
                          <SubType>DXScaleBarSettingsData</SubType>
                          <Index i:nil="true" />
                          <Name>Overlay_Maximum.tif.sbx</Name>
                          <FolderTypeId i:nil="true" />
                          <Keywords></Keywords>
                          <LastModifiedDate>2020-06-24T13:32:14.3452599+08:00</LastModifiedDate>
                          <Owner i:nil="true" />
                          <Reader i:nil="true" />
                        </Item>
                        <Item>
                          <Id>881f8e9d-11c7-4434-a757-bb3c00039bab</Id>
                          <ParentId>b7b092b1-398b-4dbf-90c4-f0587d592c28</ParentId>
                          <LinkedItemId i:nil="true" />
                          <Type>Leaf</Type>
                          <SubType>DXExtendedAnnotationData</SubType>
                          <Index i:nil="true" />
                          <Name>Overlay_Maximum.tif.eax</Name>
                          <FolderTypeId i:nil="true" />
                          <Keywords></Keywords>
                          <LastModifiedDate>2020-06-24T13:32:14.34826+08:00</LastModifiedDate>
                          <Owner i:nil="true" />
                          <Reader i:nil="true" />
                        </Item>
                      </Children>
                      <LasImage>
                        <Id>b7b092b1-398b-4dbf-90c4-f0587d592c28</Id>
                        <Included>false</Included>
                        <Processed>false</Processed>
                        <UnitName>Microns</UnitName>
                        <CreationUserName>1-PC\1</CreationUserName>
                        <ModificationUserName>1-PC\1</ModificationUserName>
                        <AcquiredDate>2020-06-24T13:32:14.2342535+08:00</AcquiredDate>
                        <CreationDate>2020-06-24T13:32:14.2342535+08:00</CreationDate>
                        <ImportDate i:nil="true" />
                        <XMetresPerPixel>1.2142835344587052E-07</XMetresPerPixel>
                        <YMetresPerPixel>1.2142835344587052E-07</YMetresPerPixel>
                        <BitDepth>24</BitDepth>
                        <NumPixelsX>2560</NumPixelsX>
                        <NumPixelsY>1920</NumPixelsY>
                        <FileSize>14745948</FileSize>
                        <DecimalPlaces>3</DecimalPlaces>
                        <ImageValues>
                          <ImageValue>
                            <Id>d28cab55-3dd3-4a27-9b9a-d57c759dbe30</Id>
                            <LasImageId>b7b092b1-398b-4dbf-90c4-f0587d592c28</LasImageId>
                            <Name>Microscope_Contrast_Method</Name>
                            <Type>System.String</Type>
                            <Value xmlns:d15p1="http://www.w3.org/2001/XMLSchema" i:type="d15p1:string">FLUO</Value>
                          </ImageValue>
                          <ImageValue>
                            <Id>95fb3061-c935-4064-be11-6af3dee76376</Id>
                            <LasImageId>b7b092b1-398b-4dbf-90c4-f0587d592c28</LasImageId>
                            <Name>Microscope_Stand_Serial_Number</Name>
                            <Type>System.String</Type>
                            <Value xmlns:d15p1="http://www.w3.org/2001/XMLSchema" i:type="d15p1:string">402201</Value>
                          </ImageValue>
                          <ImageValue>
                            <Id>0bd511b5-f71f-40fa-b3fc-7e95f6427507</Id>
                            <LasImageId>b7b092b1-398b-4dbf-90c4-f0587d592c28</LasImageId>
                            <Name>Microscope_Stand_Name</Name>
                            <Type>System.String</Type>
                            <Value xmlns:d15p1="http://www.w3.org/2001/XMLSchema" i:type="d15p1:string">DMI4000B</Value>
                          </ImageValue>
                          <ImageValue>
                            <Id>79f41841-35a8-4195-8bd9-3815e2ce2a03</Id>
                            <LasImageId>b7b092b1-398b-4dbf-90c4-f0587d592c28</LasImageId>
                            <Name>Microscope_Stand_Configuration_Software_Version_Infos</Name>
                            <Type>System.String</Type>
                            <Value xmlns:d15p1="http://www.w3.org/2001/XMLSchema" i:type="d15p1:string">O326F167</Value>
                          </ImageValue>
                          <ImageValue>
                            <Id>ebdc804f-2e1f-40c3-a2d7-c72b0bf4975a</Id>
                            <LasImageId>b7b092b1-398b-4dbf-90c4-f0587d592c28</LasImageId>
                            <Name>Microscope_Lamp</Name>
                            <Type>System.Int32</Type>
                            <Value xmlns:d15p1="http://www.w3.org/2001/XMLSchema" i:type="d15p1:int">0</Value>
                          </ImageValue>
                          <ImageValue>
                            <Id>7b4858e8-c79a-4442-8b5d-499b00d0bf9a</Id>
                            <LasImageId>b7b092b1-398b-4dbf-90c4-f0587d592c28</LasImageId>
                            <Name>Microscope_Condenser_Name</Name>
                            <Type>System.String</Type>
                            <Value xmlns:d15p1="http://www.w3.org/2001/XMLSchema" i:type="d15p1:string">S28</Value>
                          </ImageValue>
                          <ImageValue>
                            <Id>f9432d9d-f20b-4253-add0-9f82778c37e5</Id>
                            <LasImageId>b7b092b1-398b-4dbf-90c4-f0587d592c28</LasImageId>
                            <Name>Microscope_Condenser_Article_No</Name>
                            <Type>System.String</Type>
                            <Value xmlns:d15p1="http://www.w3.org/2001/XMLSchema" i:type="d15p1:string">11522106</Value>
                          </ImageValue>
                          <ImageValue>
                            <Id>d3194e2e-5b0e-49d2-bc8e-2d31b3a4036f</Id>
                            <LasImageId>b7b092b1-398b-4dbf-90c4-f0587d592c28</LasImageId>
                            <Name>Microscope_Condenserturret_Prism_Name</Name>
                            <Type>System.String</Type>
                            <Value xmlns:d15p1="http://www.w3.org/2001/XMLSchema" i:type="d15p1:string">BF</Value>
                          </ImageValue>
                          <ImageValue>
                            <Id>191afcbf-28a1-47a7-b837-06ce6d97b6e6</Id>
                            <LasImageId>b7b092b1-398b-4dbf-90c4-f0587d592c28</LasImageId>
                            <Name>Microscope_Nosepiece_Objective_Magnification</Name>
                            <Type>System.String</Type>
                            <Value xmlns:d15p1="http://www.w3.org/2001/XMLSchema" i:type="d15p1:string">40</Value>
                          </ImageValue>
                          <ImageValue>
                            <Id>89a1c80f-e5d7-4232-8b95-93413db1ec61</Id>
                            <LasImageId>b7b092b1-398b-4dbf-90c4-f0587d592c28</LasImageId>
                            <Name>Microscope_Nosepiece_Objective_Article_No</Name>
                            <Type>System.String</Type>
                            <Value xmlns:d15p1="http://www.w3.org/2001/XMLSchema" i:type="d15p1:string">11506201</Value>
                          </ImageValue>
                          <ImageValue>
                            <Id>27f3eba6-7c57-4499-aa3e-2bdd302f1582</Id>
                            <LasImageId>b7b092b1-398b-4dbf-90c4-f0587d592c28</LasImageId>
                            <Name>Microscope_Nosepiece_Objective_Aperture</Name>
                            <Type>System.String</Type>
                            <Value xmlns:d15p1="http://www.w3.org/2001/XMLSchema" i:type="d15p1:string">0.60</Value>
                          </ImageValue>
                          <ImageValue>
                            <Id>a8ab1816-1c62-46c9-974e-0eb227ff7234</Id>
                            <LasImageId>b7b092b1-398b-4dbf-90c4-f0587d592c28</LasImageId>
                            <Name>Microscope_Nosepiece_Objective_Type</Name>
                            <Type>System.String</Type>
                            <Value xmlns:d15p1="http://www.w3.org/2001/XMLSchema" i:type="d15p1:string">DRY</Value>
                          </ImageValue>
                          <ImageValue>
                            <Id>53ba76a3-b087-4053-b8bf-075aa94590ef</Id>
                            <LasImageId>b7b092b1-398b-4dbf-90c4-f0587d592c28</LasImageId>
                            <Name>Microscope_Nosepiece_Objective_Tirf_Scan_Conversion_X</Name>
                            <Type>System.String</Type>
                            <Value xmlns:d15p1="http://www.w3.org/2001/XMLSchema" i:type="d15p1:string">0.0000095</Value>
                          </ImageValue>
                          <ImageValue>
                            <Id>e2d6c702-b21c-4bb9-b25c-24a682e68a7c</Id>
                            <LasImageId>b7b092b1-398b-4dbf-90c4-f0587d592c28</LasImageId>
                            <Name>Microscope_Nosepiece_Objective_Tirf_Scan_Conversion_Y</Name>
                            <Type>System.String</Type>
                            <Value xmlns:d15p1="http://www.w3.org/2001/XMLSchema" i:type="d15p1:string">0.000011</Value>
                          </ImageValue>
                          <ImageValue>
                            <Id>5aa7d0c4-4c49-46bf-8ea6-9309f2ed8a8e</Id>
                            <LasImageId>b7b092b1-398b-4dbf-90c4-f0587d592c28</LasImageId>
                            <Name>Microscope_Nosepiece_Objective_Tirf_Align_Start_Pos</Name>
                            <Type>System.Int32</Type>
                            <Value xmlns:d15p1="http://www.w3.org/2001/XMLSchema" i:type="d15p1:int">80000</Value>
                          </ImageValue>
                          <ImageValue>
                            <Id>fe716b72-4e87-4163-8c29-ad43b30ad3be</Id>
                            <LasImageId>b7b092b1-398b-4dbf-90c4-f0587d592c28</LasImageId>
                            <Name>Microscope_Nosepiece_Objective_Tirf_Align_End_Pos</Name>
                            <Type>System.Int32</Type>
                            <Value xmlns:d15p1="http://www.w3.org/2001/XMLSchema" i:type="d15p1:int">180000</Value>
                          </ImageValue>
                          <ImageValue>
                            <Id>e50f8d2e-7221-4e2d-82c6-718ae5845af2</Id>
                            <LasImageId>b7b092b1-398b-4dbf-90c4-f0587d592c28</LasImageId>
                            <Name>Microscope_Nosepiece_Objective_Tirf_Align_Speed</Name>
                            <Type>System.Int32</Type>
                            <Value xmlns:d15p1="http://www.w3.org/2001/XMLSchema" i:type="d15p1:int">150000</Value>
                          </ImageValue>
                          <ImageValue>
                            <Id>037bd607-cddb-4dd8-aef6-d96efb510c6b</Id>
                            <LasImageId>b7b092b1-398b-4dbf-90c4-f0587d592c28</LasImageId>
                            <Name>Microscope_Nosepiece_Objective_Tirf_Align_Sb_Ratio</Name>
                            <Type>System.String</Type>
                            <Value xmlns:d15p1="http://www.w3.org/2001/XMLSchema" i:type="d15p1:string">0.50</Value>
                          </ImageValue>
                          <ImageValue>
                            <Id>c89462ae-7f2a-426e-8f6d-49cd2e9ed65d</Id>
                            <LasImageId>b7b092b1-398b-4dbf-90c4-f0587d592c28</LasImageId>
                            <Name>Microscope_Nosepiece_Objective_Tirf_Align_Threshold</Name>
                            <Type>System.String</Type>
                            <Value xmlns:d15p1="http://www.w3.org/2001/XMLSchema" i:type="d15p1:string">0.95</Value>
                          </ImageValue>
                          <ImageValue>
                            <Id>a54ff5e9-67ec-4cd7-84aa-c59351fecd6a</Id>
                            <LasImageId>b7b092b1-398b-4dbf-90c4-f0587d592c28</LasImageId>
                            <Name>Microscope_Dicturret_Prism_Name</Name>
                            <Type>System.String</Type>
                            <Value xmlns:d15p1="http://www.w3.org/2001/XMLSchema" i:type="d15p1:string">-</Value>
                          </ImageValue>
                          <ImageValue>
                            <Id>82311724-5ba6-465f-b2b6-1acb4aa92d6d</Id>
                            <LasImageId>b7b092b1-398b-4dbf-90c4-f0587d592c28</LasImageId>
                            <Name>Microscope_IL_Turret_Cube_Magnification</Name>
                            <Type>System.String</Type>
                            <Value xmlns:d15p1="http://www.w3.org/2001/XMLSchema" i:type="d15p1:string">1</Value>
                          </ImageValue>
                          <ImageValue>
                            <Id>1e810bad-cb4a-4178-b807-9796a949840b</Id>
                            <LasImageId>b7b092b1-398b-4dbf-90c4-f0587d592c28</LasImageId>
                            <Name>Microscope_IL_Field_Diaphragm</Name>
                            <Type>System.Int32</Type>
                            <Value xmlns:d15p1="http://www.w3.org/2001/XMLSchema" i:type="d15p1:int">12</Value>
                          </ImageValue>
                          <ImageValue>
                            <Id>e6603a85-9bfd-4b20-8cd1-a46d54bd8847</Id>
                            <LasImageId>b7b092b1-398b-4dbf-90c4-f0587d592c28</LasImageId>
                            <Name>Microscope_IL_Field_Diaphragm_Items_Item_Description</Name>
                            <Type>System.String</Type>
                            <Value xmlns:d15p1="http://www.w3.org/2001/XMLSchema" i:type="d15p1:string">CIRC 6</Value>
                          </ImageValue>
                          <ImageValue>
                            <Id>1321f390-0fad-450c-a092-98407cbf00de</Id>
                            <LasImageId>b7b092b1-398b-4dbf-90c4-f0587d592c28</LasImageId>
                            <Name>Microscope_IL_Field_Diaphragm_Items_Item_Type</Name>
                            <Type>System.String</Type>
                            <Value xmlns:d15p1="http://www.w3.org/2001/XMLSchema" i:type="d15p1:string">CIRC</Value>
                          </ImageValue>
                          <ImageValue>
                            <Id>8b5fab16-adea-4ac9-a2c6-bc0a0acf42a9</Id>
                            <LasImageId>b7b092b1-398b-4dbf-90c4-f0587d592c28</LasImageId>
                            <Name>Microscope_IL_Field_Diaphragm_Items_Item_Type_Index</Name>
                            <Type>System.Int32</Type>
                            <Value xmlns:d15p1="http://www.w3.org/2001/XMLSchema" i:type="d15p1:int">6</Value>
                          </ImageValue>
                          <ImageValue>
                            <Id>3ee39816-81a0-44c8-90ed-7f1c9c360cbf</Id>
                            <LasImageId>b7b092b1-398b-4dbf-90c4-f0587d592c28</LasImageId>
                            <Name>Microscope_IL_Aperture_Diaphragm</Name>
                            <Type>System.Int32</Type>
                            <Value xmlns:d15p1="http://www.w3.org/2001/XMLSchema" i:type="d15p1:int">9</Value>
                          </ImageValue>
                          <ImageValue>
                            <Id>68a1d43f-6677-4ba7-920a-05d304df9ca1</Id>
                            <LasImageId>b7b092b1-398b-4dbf-90c4-f0587d592c28</LasImageId>
                            <Name>Microscope_Fim</Name>
                            <Type>System.String</Type>
                            <Value xmlns:d15p1="http://www.w3.org/2001/XMLSchema" i:type="d15p1:string">1</Value>
                          </ImageValue>
                          <ImageValue>
                            <Id>1cc1de8b-2547-4415-89e9-41036ea1641f</Id>
                            <LasImageId>b7b092b1-398b-4dbf-90c4-f0587d592c28</LasImageId>
                            <Name>Microscope_IL_Shutter_Lamp</Name>
                            <Type>System.Int32</Type>
                            <Value xmlns:d15p1="http://www.w3.org/2001/XMLSchema" i:type="d15p1:int">1</Value>
                          </ImageValue>
                          <ImageValue>
                            <Id>db247924-5fa9-4a9d-84af-f9c79bf21081</Id>
                            <LasImageId>b7b092b1-398b-4dbf-90c4-f0587d592c28</LasImageId>
                            <Name>Microscope_Magchanger_Magnification</Name>
                            <Type>System.String</Type>
                            <Value xmlns:d15p1="http://www.w3.org/2001/XMLSchema" i:type="d15p1:string">1</Value>
                          </ImageValue>
                          <ImageValue>
                            <Id>d4386b53-74f5-47ea-8183-d99cdb463c6c</Id>
                            <LasImageId>b7b092b1-398b-4dbf-90c4-f0587d592c28</LasImageId>
                            <Name>Microscope_Magchanger_Article_No</Name>
                            <Type>System.String</Type>
                            <Value xmlns:d15p1="http://www.w3.org/2001/XMLSchema" i:type="d15p1:string">11888386</Value>
                          </ImageValue>
                          <ImageValue>
                            <Id>1dc91a2b-a358-4567-98db-d7a25e7a7acb</Id>
                            <LasImageId>b7b092b1-398b-4dbf-90c4-f0587d592c28</LasImageId>
                            <Name>Microscope_Ports</Name>
                            <Type>System.Int32</Type>
                            <Value xmlns:d15p1="http://www.w3.org/2001/XMLSchema" i:type="d15p1:int">1</Value>
                          </ImageValue>
                          <ImageValue>
                            <Id>58e0fe2c-c5f9-48e3-b684-e98a36f2dd42</Id>
                            <LasImageId>b7b092b1-398b-4dbf-90c4-f0587d592c28</LasImageId>
                            <Name>Microscope_Ports_Port_Name</Name>
                            <Type>System.String</Type>
                            <Value xmlns:d15p1="http://www.w3.org/2001/XMLSchema" i:type="d15p1:string">VISUAL</Value>
                          </ImageValue>
                          <ImageValue>
                            <Id>8e963381-5bef-4a2b-8a00-716e7ffac9bd</Id>
                            <LasImageId>b7b092b1-398b-4dbf-90c4-f0587d592c28</LasImageId>
                            <Name>Microscope_Ports_Port_Magnification</Name>
                            <Type>System.String</Type>
                            <Value xmlns:d15p1="http://www.w3.org/2001/XMLSchema" i:type="d15p1:string">10</Value>
                          </ImageValue>
                          <ImageValue>
                            <Id>8c42b658-6173-4a88-b573-fe8541207654</Id>
                            <LasImageId>b7b092b1-398b-4dbf-90c4-f0587d592c28</LasImageId>
                            <Name>Microscope_Ports_Port_Article_No</Name>
                            <Type>System.String</Type>
                            <Value xmlns:d15p1="http://www.w3.org/2001/XMLSchema" i:type="d15p1:string">11507808</Value>
                          </ImageValue>
                          <ImageValue>
                            <Id>a839614f-03ce-41dc-b610-527a5400581e</Id>
                            <LasImageId>b7b092b1-398b-4dbf-90c4-f0587d592c28</LasImageId>
                            <Name>Microscope_Sideports_Prisms_Prism_Name</Name>
                            <Type>System.String</Type>
                            <Value xmlns:d15p1="http://www.w3.org/2001/XMLSchema" i:type="d15p1:string">P,100</Value>
                          </ImageValue>
                          <ImageValue>
                            <Id>101eb55b-0f00-4991-a93f-5089fe9191af</Id>
                            <LasImageId>b7b092b1-398b-4dbf-90c4-f0587d592c28</LasImageId>
                            <Name>Microscope_Sideports_Num_Prisms</Name>
                            <Type>System.String</Type>
                            <Value xmlns:d15p1="http://www.w3.org/2001/XMLSchema" i:type="d15p1:string">2</Value>
                          </ImageValue>
                          <ImageValue>
                            <Id>3b62dade-828b-4d77-90a9-70d9f3dc4e3f</Id>
                            <LasImageId>b7b092b1-398b-4dbf-90c4-f0587d592c28</LasImageId>
                            <Name>Microscope_Illumination</Name>
                            <Type>System.Int32</Type>
                            <Value xmlns:d15p1="http://www.w3.org/2001/XMLSchema" i:type="d15p1:int">235</Value>
                          </ImageValue>
                          <ImageValue>
                            <Id>9519c4a2-d495-4d35-ae4f-da234eef8705</Id>
                            <LasImageId>b7b092b1-398b-4dbf-90c4-f0587d592c28</LasImageId>
                            <Name>Microscope_Contrast</Name>
                            <Type>System.Int32</Type>
                            <Value xmlns:d15p1="http://www.w3.org/2001/XMLSchema" i:type="d15p1:int">29</Value>
                          </ImageValue>
                        </ImageValues>
                      </LasImage>
                    </Item>
                  </Children>
                </Item>
              </Children>
            </Item>
          </Children>
        </Item>
      </Children>
    </Item>
  </Children>
</Item>
