# Supplementary material for: All-Trans Retinoic Acid Attenuates Transmissible Gastroenteritis Virus-Induced Inflammation in IPEC-J2 Cells via Suppressing the RLRs/NF‐κB Signaling Pathway
Source: Front Immunol. 2022 Jan 31;13:734171. doi: 10.3389/fimmu.2022.734171 (PMC8841732; doi:10.3389/fimmu.2022.734171)
Supplement: Supplementary file 1 [file DataSheet_1.zip › Raw data-2021-12-18/Raw data-Immunofluorescence/TGEV/.Metadata/3_image_Y3.tif.cal.xml]

<?xml version="1.0" encoding="utf-8"?>
<Item xmlns:i="http://www.w3.org/2001/XMLSchema-instance" xmlns="http://schemas.datacontract.org/2004/07/LeicaMicrosystems.DataEntities.V3_2">
  <Id>2030abd0-8396-4491-aa9c-6ecf940d7ab1</Id>
  <ParentId i:nil="true" />
  <LinkedItemId i:nil="true" />
  <Type>Computer</Type>
  <SubType i:nil="true" />
  <Index i:nil="true" />
  <Name>Computer</Name>
  <FolderTypeId i:nil="true" />
  <Keywords i:nil="true" />
  <LastModifiedDate>0001-01-01T00:00:00</LastModifiedDate>
  <Owner i:nil="true" />
  <Reader i:nil="true" />
  <Children>
    <Item>
      <Id>f67f8246-c25a-4be3-858a-79e760165c64</Id>
      <ParentId>2030abd0-8396-4491-aa9c-6ecf940d7ab1</ParentId>
      <LinkedItemId i:nil="true" />
      <Type>Drive</Type>
      <SubType>Local Fixed Disk (F:)</SubType>
      <Index i:nil="true" />
      <Name>F:\</Name>
      <FolderTypeId i:nil="true" />
      <Keywords i:nil="true" />
      <LastModifiedDate>0001-01-01T00:00:00</LastModifiedDate>
      <Owner i:nil="true" />
      <Reader i:nil="true" />
      <Children>
        <Item>
          <Id>a7346399-ebf5-4592-9d0c-a13afeb670e8</Id>
          <ParentId>f67f8246-c25a-4be3-858a-79e760165c64</ParentId>
          <LinkedItemId i:nil="true" />
          <Type>Folder</Type>
          <SubType i:nil="true" />
          <Index i:nil="true" />
          <Name>PJN</Name>
          <FolderTypeId i:nil="true" />
          <Keywords i:nil="true" />
          <LastModifiedDate>0001-01-01T00:00:00</LastModifiedDate>
          <Owner i:nil="true" />
          <Reader i:nil="true" />
          <Children>
            <Item>
              <Id>18ed0485-48ff-454b-a9ec-7b1b380d8557</Id>
              <ParentId>a7346399-ebf5-4592-9d0c-a13afeb670e8</ParentId>
              <LinkedItemId i:nil="true" />
              <Type>Folder</Type>
              <SubType i:nil="true" />
              <Index i:nil="true" />
              <Name>NF-KN-FTT细胞</Name>
              <FolderTypeId i:nil="true" />
              <Keywords i:nil="true" />
              <LastModifiedDate>0001-01-01T00:00:00</LastModifiedDate>
              <Owner i:nil="true" />
              <Reader i:nil="true" />
              <Children>
                <Item>
                  <Id>315e833c-700d-4b6f-be2f-fa33619e9186</Id>
                  <ParentId>18ed0485-48ff-454b-a9ec-7b1b380d8557</ParentId>
                  <LinkedItemId i:nil="true" />
                  <Type>MultiCollection</Type>
                  <SubType>ImageOverlay</SubType>
                  <Index i:nil="true" />
                  <Name>T-1</Name>
                  <FolderTypeId i:nil="true" />
                  <Keywords></Keywords>
                  <LastModifiedDate>2020-06-23T23:07:25.9558486+08:00</LastModifiedDate>
                  <Owner i:nil="true" />
                  <Reader i:nil="true" />
                  <Children>
                    <Item>
                      <Id>bf9ea155-f56a-4f8d-9eed-a26a7782b4f3</Id>
                      <ParentId>315e833c-700d-4b6f-be2f-fa33619e9186</ParentId>
                      <LinkedItemId i:nil="true" />
                      <Type>Collection</Type>
                      <SubType>Image</SubType>
                      <Index i:nil="true" />
                      <Name>3_image_Y3.tif</Name>
                      <FolderTypeId i:nil="true" />
                      <Keywords></Keywords>
                      <LastModifiedDate>2020-06-23T23:07:25.5448251+08:00</LastModifiedDate>
                      <Owner i:nil="true" />
                      <Reader i:nil="true" />
                      <Children>
                        <Item>
                          <Id>7051b5cb-a7ec-42e6-9b24-a5d0644c4fc0</Id>
                          <ParentId>bf9ea155-f56a-4f8d-9eed-a26a7782b4f3</ParentId>
                          <LinkedItemId i:nil="true" />
                          <Type>Leaf</Type>
                          <SubType>Image</SubType>
                          <Index i:nil="true" />
                          <Name>3_image_Y3.tif</Name>
                          <FolderTypeId i:nil="true" />
                          <Keywords></Keywords>
                          <LastModifiedDate>2020-06-23T23:07:24.6837758+08:00</LastModifiedDate>
                          <Owner i:nil="true" />
                          <Reader i:nil="true" />
                          <Children>
                            <Item>
                              <Id>add6d1c3-ff31-48ca-af10-8b51a53492a2</Id>
                              <ParentId>7051b5cb-a7ec-42e6-9b24-a5d0644c4fc0</ParentId>
                              <LinkedItemId i:nil="true" />
                              <Type>Derived</Type>
                              <SubType>Image</SubType>
                              <Index i:nil="true" />
                              <Name>3_image_Y3.tif.thb</Name>
                              <FolderTypeId i:nil="true" />
                              <Keywords></Keywords>
                              <LastModifiedDate>2020-06-23T23:07:24.6837758+08:00</LastModifiedDate>
                              <Owner i:nil="true" />
                              <Reader i:nil="true" />
                            </Item>
                          </Children>
                        </Item>
                        <Item>
                          <Id>b458ab92-f740-4c7c-a48c-8c666faaa978</Id>
                          <ParentId>bf9ea155-f56a-4f8d-9eed-a26a7782b4f3</ParentId>
                          <LinkedItemId i:nil="true" />
                          <Type>Leaf</Type>
                          <SubType>Lambda.xml</SubType>
                          <Index i:nil="true" />
                          <Name>3_image_Y3.tif.Lambda.xml</Name>
                          <FolderTypeId i:nil="true" />
                          <Keywords></Keywords>
                          <LastModifiedDate>2020-06-23T23:07:24.7637804+08:00</LastModifiedDate>
                          <Owner i:nil="true" />
                          <Reader i:nil="true" />
                        </Item>
                        <Item>
                          <Id>ddc727f0-bc4e-4186-a581-ea1a7910e805</Id>
                          <ParentId>bf9ea155-f56a-4f8d-9eed-a26a7782b4f3</ParentId>
                          <LinkedItemId i:nil="true" />
                          <Type>Leaf</Type>
                          <SubType>DXScaleBarSettingsData</SubType>
                          <Index i:nil="true" />
                          <Name>3_image_Y3.tif.sbx</Name>
                          <FolderTypeId i:nil="true" />
                          <Keywords></Keywords>
                          <LastModifiedDate>2020-06-23T23:07:25.507823+08:00</LastModifiedDate>
                          <Owner i:nil="true" />
                          <Reader i:nil="true" />
                        </Item>
                        <Item>
                          <Id>1f45e155-1bca-4ab4-a40a-82af03a0ce80</Id>
                          <ParentId>bf9ea155-f56a-4f8d-9eed-a26a7782b4f3</ParentId>
                          <LinkedItemId i:nil="true" />
                          <Type>Leaf</Type>
                          <SubType>DXExtendedAnnotationData</SubType>
                          <Index i:nil="true" />
                          <Name>3_image_Y3.tif.eax</Name>
                          <FolderTypeId i:nil="true" />
                          <Keywords></Keywords>
                          <LastModifiedDate>2020-06-23T23:07:25.5108231+08:00</LastModifiedDate>
                          <Owner i:nil="true" />
                          <Reader i:nil="true" />
                        </Item>
                      </Children>
                      <ItemValues>
                        <ItemValue>
                          <Id>dce29c94-9ecb-4f54-9b2a-ca3de83f569a</Id>
                          <ItemId>bf9ea155-f56a-4f8d-9eed-a26a7782b4f3</ItemId>
                          <Name>Image_Description</Name>
                          <Value xmlns:d14p1="http://www.w3.org/2001/XMLSchema" i:type="d14p1:string"></Value>
                        </ItemValue>
                        <ItemValue>
                          <Id>e5ffca8a-bd15-4be5-8881-aa4e55dc0404</Id>
                          <ItemId>bf9ea155-f56a-4f8d-9eed-a26a7782b4f3</ItemId>
                          <Name>Image_Notes</Name>
                          <Value xmlns:d14p1="http://www.w3.org/2001/XMLSchema" i:type="d14p1:string"></Value>
                        </ItemValue>
                      </ItemValues>
                      <LasImage>
                        <Id>bf9ea155-f56a-4f8d-9eed-a26a7782b4f3</Id>
                        <Included>true</Included>
                        <Processed>false</Processed>
                        <UnitName>Microns</UnitName>
                        <CreationUserName>1-PC\1</CreationUserName>
                        <ModificationUserName>1-PC\1</ModificationUserName>
                        <AcquiredDate>2020-06-23T23:07:24.7177778+08:00</AcquiredDate>
                        <CreationDate>2020-06-23T23:07:24.6837758+08:00</CreationDate>
                        <ImportDate i:nil="true" />
                        <XMetresPerPixel>1.2142835344587052E-07</XMetresPerPixel>
                        <YMetresPerPixel>1.2142835344587052E-07</YMetresPerPixel>
                        <BitDepth>24</BitDepth>
                        <NumPixelsX>2560</NumPixelsX>
                        <NumPixelsY>1920</NumPixelsY>
                        <FileSize>14745948</FileSize>
                        <DecimalPlaces>3</DecimalPlaces>
                        <Camera>
                          <Id>bf9ea155-f56a-4f8d-9eed-a26a7782b4f3</Id>
                          <Name>DFC450 C</Name>
                          <Serial_Number>735694914</Serial_Number>
                          <Exposure>4.2 s</Exposure>
                          <Gamma>7.70</Gamma>
                          <Gain>2.9 x</Gain>
                          <Auto_Exposure>关闭</Auto_Exposure>
                          <Brightness i:nil="true" />
                          <Black_Clip>0</Black_Clip>
                          <White_Clip>255</White_Clip>
                          <Image_Type>彩色</Image_Type>
                          <Capture_Format>2560 x 1920,    Full Frame HQ</Capture_Format>
                          <Shading>(无)</Shading>
                          <Sharpening>关闭</Sharpening>
                        </Camera>
                        <ImageValues>
                          <ImageValue>
                            <Id>a758341d-c8ad-4881-91a4-b639690c5f40</Id>
                            <LasImageId>bf9ea155-f56a-4f8d-9eed-a26a7782b4f3</LasImageId>
                            <Name>Microscope_Contrast_Method</Name>
                            <Type>System.String</Type>
                            <Value xmlns:d15p1="http://www.w3.org/2001/XMLSchema" i:type="d15p1:string">FLUO</Value>
                          </ImageValue>
                          <ImageValue>
                            <Id>663e90a9-9b56-4867-b413-2115032a1cde</Id>
                            <LasImageId>bf9ea155-f56a-4f8d-9eed-a26a7782b4f3</LasImageId>
                            <Name>Microscope_Stand_Serial_Number</Name>
                            <Type>System.String</Type>
                            <Value xmlns:d15p1="http://www.w3.org/2001/XMLSchema" i:type="d15p1:string">402201</Value>
                          </ImageValue>
                          <ImageValue>
                            <Id>858719ce-62d6-4319-99d5-dade88f1e09c</Id>
                            <LasImageId>bf9ea155-f56a-4f8d-9eed-a26a7782b4f3</LasImageId>
                            <Name>Microscope_Stand_Name</Name>
                            <Type>System.String</Type>
                            <Value xmlns:d15p1="http://www.w3.org/2001/XMLSchema" i:type="d15p1:string">DMI4000B</Value>
                          </ImageValue>
                          <ImageValue>
                            <Id>c5a38f6b-c6ff-4628-bb8c-b748a53eed28</Id>
                            <LasImageId>bf9ea155-f56a-4f8d-9eed-a26a7782b4f3</LasImageId>
                            <Name>Microscope_Stand_Configuration_Software_Version_Infos</Name>
                            <Type>System.String</Type>
                            <Value xmlns:d15p1="http://www.w3.org/2001/XMLSchema" i:type="d15p1:string">O326F167</Value>
                          </ImageValue>
                          <ImageValue>
                            <Id>97758772-fcb6-42b3-bcad-fbe0a4c68560</Id>
                            <LasImageId>bf9ea155-f56a-4f8d-9eed-a26a7782b4f3</LasImageId>
                            <Name>Microscope_Lamp</Name>
                            <Type>System.Int32</Type>
                            <Value xmlns:d15p1="http://www.w3.org/2001/XMLSchema" i:type="d15p1:int">0</Value>
                          </ImageValue>
                          <ImageValue>
                            <Id>04e0cbbd-3ecb-4cc6-b268-e44c8128747f</Id>
                            <LasImageId>bf9ea155-f56a-4f8d-9eed-a26a7782b4f3</LasImageId>
                            <Name>Microscope_Condenser_Name</Name>
                            <Type>System.String</Type>
                            <Value xmlns:d15p1="http://www.w3.org/2001/XMLSchema" i:type="d15p1:string">S28</Value>
                          </ImageValue>
                          <ImageValue>
                            <Id>7501968e-e665-4abe-b3d6-2dd86e439d1d</Id>
                            <LasImageId>bf9ea155-f56a-4f8d-9eed-a26a7782b4f3</LasImageId>
                            <Name>Microscope_Condenser_Article_No</Name>
                            <Type>System.String</Type>
                            <Value xmlns:d15p1="http://www.w3.org/2001/XMLSchema" i:type="d15p1:string">11522106</Value>
                          </ImageValue>
                          <ImageValue>
                            <Id>113d5e58-94ef-47de-a710-77d4a0faeb4d</Id>
                            <LasImageId>bf9ea155-f56a-4f8d-9eed-a26a7782b4f3</LasImageId>
                            <Name>Microscope_Condenserturret_Prism_Name</Name>
                            <Type>System.String</Type>
                            <Value xmlns:d15p1="http://www.w3.org/2001/XMLSchema" i:type="d15p1:string">BF</Value>
                          </ImageValue>
                          <ImageValue>
                            <Id>1e9decb6-e3cb-4030-91e0-b409012185bb</Id>
                            <LasImageId>bf9ea155-f56a-4f8d-9eed-a26a7782b4f3</LasImageId>
                            <Name>Microscope_Nosepiece_Objective_Magnification</Name>
                            <Type>System.String</Type>
                            <Value xmlns:d15p1="http://www.w3.org/2001/XMLSchema" i:type="d15p1:string">40</Value>
                          </ImageValue>
                          <ImageValue>
                            <Id>5fcdce76-4fab-494d-996d-6b6617de0c27</Id>
                            <LasImageId>bf9ea155-f56a-4f8d-9eed-a26a7782b4f3</LasImageId>
                            <Name>Microscope_Nosepiece_Objective_Article_No</Name>
                            <Type>System.String</Type>
                            <Value xmlns:d15p1="http://www.w3.org/2001/XMLSchema" i:type="d15p1:string">11506201</Value>
                          </ImageValue>
                          <ImageValue>
                            <Id>e05931f6-2c2e-4623-a5e0-562793fb12a8</Id>
                            <LasImageId>bf9ea155-f56a-4f8d-9eed-a26a7782b4f3</LasImageId>
                            <Name>Microscope_Nosepiece_Objective_Aperture</Name>
                            <Type>System.String</Type>
                            <Value xmlns:d15p1="http://www.w3.org/2001/XMLSchema" i:type="d15p1:string">0.60</Value>
                          </ImageValue>
                          <ImageValue>
                            <Id>2457eb8b-d7dc-4117-9112-b7574465dec2</Id>
                            <LasImageId>bf9ea155-f56a-4f8d-9eed-a26a7782b4f3</LasImageId>
                            <Name>Microscope_Nosepiece_Objective_Type</Name>
                            <Type>System.String</Type>
                            <Value xmlns:d15p1="http://www.w3.org/2001/XMLSchema" i:type="d15p1:string">DRY</Value>
                          </ImageValue>
                          <ImageValue>
                            <Id>e1ddbc4e-12d6-4e09-8da2-4fef6290ba4f</Id>
                            <LasImageId>bf9ea155-f56a-4f8d-9eed-a26a7782b4f3</LasImageId>
                            <Name>Microscope_Nosepiece_Objective_Tirf_Scan_Conversion_X</Name>
                            <Type>System.String</Type>
                            <Value xmlns:d15p1="http://www.w3.org/2001/XMLSchema" i:type="d15p1:string">0.0000095</Value>
                          </ImageValue>
                          <ImageValue>
                            <Id>1df69c20-ed01-482d-bbf2-1edda98ea647</Id>
                            <LasImageId>bf9ea155-f56a-4f8d-9eed-a26a7782b4f3</LasImageId>
                            <Name>Microscope_Nosepiece_Objective_Tirf_Scan_Conversion_Y</Name>
                            <Type>System.String</Type>
                            <Value xmlns:d15p1="http://www.w3.org/2001/XMLSchema" i:type="d15p1:string">0.000011</Value>
                          </ImageValue>
                          <ImageValue>
                            <Id>ba36b685-4f81-4f96-b754-616b4a1c6851</Id>
                            <LasImageId>bf9ea155-f56a-4f8d-9eed-a26a7782b4f3</LasImageId>
                            <Name>Microscope_Nosepiece_Objective_Tirf_Align_Start_Pos</Name>
                            <Type>System.Int32</Type>
                            <Value xmlns:d15p1="http://www.w3.org/2001/XMLSchema" i:type="d15p1:int">80000</Value>
                          </ImageValue>
                          <ImageValue>
                            <Id>7d47160d-8327-4e57-bbe8-e62eb41df62d</Id>
                            <LasImageId>bf9ea155-f56a-4f8d-9eed-a26a7782b4f3</LasImageId>
                            <Name>Microscope_Nosepiece_Objective_Tirf_Align_End_Pos</Name>
                            <Type>System.Int32</Type>
                            <Value xmlns:d15p1="http://www.w3.org/2001/XMLSchema" i:type="d15p1:int">180000</Value>
                          </ImageValue>
                          <ImageValue>
                            <Id>c2dfd1fa-b894-4740-9910-c35af9ea0451</Id>
                            <LasImageId>bf9ea155-f56a-4f8d-9eed-a26a7782b4f3</LasImageId>
                            <Name>Microscope_Nosepiece_Objective_Tirf_Align_Speed</Name>
                            <Type>System.Int32</Type>
                            <Value xmlns:d15p1="http://www.w3.org/2001/XMLSchema" i:type="d15p1:int">150000</Value>
                          </ImageValue>
                          <ImageValue>
                            <Id>864e164b-a893-4579-9d3b-32e530d83ad3</Id>
                            <LasImageId>bf9ea155-f56a-4f8d-9eed-a26a7782b4f3</LasImageId>
                            <Name>Microscope_Nosepiece_Objective_Tirf_Align_Sb_Ratio</Name>
                            <Type>System.String</Type>
                            <Value xmlns:d15p1="http://www.w3.org/2001/XMLSchema" i:type="d15p1:string">0.50</Value>
                          </ImageValue>
                          <ImageValue>
                            <Id>1766ce8c-50dd-438b-b29b-b1396eec13ab</Id>
                            <LasImageId>bf9ea155-f56a-4f8d-9eed-a26a7782b4f3</LasImageId>
                            <Name>Microscope_Nosepiece_Objective_Tirf_Align_Threshold</Name>
                            <Type>System.String</Type>
                            <Value xmlns:d15p1="http://www.w3.org/2001/XMLSchema" i:type="d15p1:string">0.95</Value>
                          </ImageValue>
                          <ImageValue>
                            <Id>76847766-7197-4044-a21f-dc040e3dd8e2</Id>
                            <LasImageId>bf9ea155-f56a-4f8d-9eed-a26a7782b4f3</LasImageId>
                            <Name>Microscope_Dicturret_Prism_Name</Name>
                            <Type>System.String</Type>
                            <Value xmlns:d15p1="http://www.w3.org/2001/XMLSchema" i:type="d15p1:string">-</Value>
                          </ImageValue>
                          <ImageValue>
                            <Id>c66f11b3-1421-410b-94dc-9b38b86e06a9</Id>
                            <LasImageId>bf9ea155-f56a-4f8d-9eed-a26a7782b4f3</LasImageId>
                            <Name>Microscope_IL_Turret_Cube_Name</Name>
                            <Type>System.String</Type>
                            <Value xmlns:d15p1="http://www.w3.org/2001/XMLSchema" i:type="d15p1:string">Y3</Value>
                          </ImageValue>
                          <ImageValue>
                            <Id>e15c2c31-9bee-4ed8-96ad-5712d8f76600</Id>
                            <LasImageId>bf9ea155-f56a-4f8d-9eed-a26a7782b4f3</LasImageId>
                            <Name>Microscope_IL_Turret_Cube_Led_Wavelengthes</Name>
                            <Type>System.String</Type>
                            <Value xmlns:d15p1="http://www.w3.org/2001/XMLSchema" i:type="d15p1:string"></Value>
                          </ImageValue>
                          <ImageValue>
                            <Id>0ad66d8a-8999-4cfa-afca-bf15fb3f88a3</Id>
                            <LasImageId>bf9ea155-f56a-4f8d-9eed-a26a7782b4f3</LasImageId>
                            <Name>Microscope_IL_Turret_Cube_Magnification</Name>
                            <Type>System.String</Type>
                            <Value xmlns:d15p1="http://www.w3.org/2001/XMLSchema" i:type="d15p1:string">1</Value>
                          </ImageValue>
                          <ImageValue>
                            <Id>c98b40f6-9143-4356-a399-5aedb740180e</Id>
                            <LasImageId>bf9ea155-f56a-4f8d-9eed-a26a7782b4f3</LasImageId>
                            <Name>Microscope_IL_Field_Diaphragm</Name>
                            <Type>System.Int32</Type>
                            <Value xmlns:d15p1="http://www.w3.org/2001/XMLSchema" i:type="d15p1:int">12</Value>
                          </ImageValue>
                          <ImageValue>
                            <Id>f5c5b92a-db46-4627-a057-fa8de84c7297</Id>
                            <LasImageId>bf9ea155-f56a-4f8d-9eed-a26a7782b4f3</LasImageId>
                            <Name>Microscope_IL_Field_Diaphragm_Items_Item_Description</Name>
                            <Type>System.String</Type>
                            <Value xmlns:d15p1="http://www.w3.org/2001/XMLSchema" i:type="d15p1:string">CIRC 6</Value>
                          </ImageValue>
                          <ImageValue>
                            <Id>05b80fd9-5863-4d1a-a6da-130ec7333685</Id>
                            <LasImageId>bf9ea155-f56a-4f8d-9eed-a26a7782b4f3</LasImageId>
                            <Name>Microscope_IL_Field_Diaphragm_Items_Item_Type</Name>
                            <Type>System.String</Type>
                            <Value xmlns:d15p1="http://www.w3.org/2001/XMLSchema" i:type="d15p1:string">CIRC</Value>
                          </ImageValue>
                          <ImageValue>
                            <Id>7cd9ef54-b8e0-436a-98fb-7a7a7b34c7ae</Id>
                            <LasImageId>bf9ea155-f56a-4f8d-9eed-a26a7782b4f3</LasImageId>
                            <Name>Microscope_IL_Field_Diaphragm_Items_Item_Type_Index</Name>
                            <Type>System.Int32</Type>
                            <Value xmlns:d15p1="http://www.w3.org/2001/XMLSchema" i:type="d15p1:int">6</Value>
                          </ImageValue>
                          <ImageValue>
                            <Id>4d5fd2f4-bef1-4fe4-885f-50a9506fd290</Id>
                            <LasImageId>bf9ea155-f56a-4f8d-9eed-a26a7782b4f3</LasImageId>
                            <Name>Microscope_IL_Aperture_Diaphragm</Name>
                            <Type>System.Int32</Type>
                            <Value xmlns:d15p1="http://www.w3.org/2001/XMLSchema" i:type="d15p1:int">9</Value>
                          </ImageValue>
                          <ImageValue>
                            <Id>ee591d30-f09e-419e-bcc3-69f214e61b98</Id>
                            <LasImageId>bf9ea155-f56a-4f8d-9eed-a26a7782b4f3</LasImageId>
                            <Name>Microscope_Fim</Name>
                            <Type>System.String</Type>
                            <Value xmlns:d15p1="http://www.w3.org/2001/XMLSchema" i:type="d15p1:string">1</Value>
                          </ImageValue>
                          <ImageValue>
                            <Id>5c6a2147-838e-4f5c-80cc-37f2ade84681</Id>
                            <LasImageId>bf9ea155-f56a-4f8d-9eed-a26a7782b4f3</LasImageId>
                            <Name>Microscope_IL_Shutter_Lamp</Name>
                            <Type>System.Int32</Type>
                            <Value xmlns:d15p1="http://www.w3.org/2001/XMLSchema" i:type="d15p1:int">1</Value>
                          </ImageValue>
                          <ImageValue>
                            <Id>4c6878e6-d5ae-4649-98c9-c832b68a4310</Id>
                            <LasImageId>bf9ea155-f56a-4f8d-9eed-a26a7782b4f3</LasImageId>
                            <Name>Microscope_Magchanger_Magnification</Name>
                            <Type>System.String</Type>
                            <Value xmlns:d15p1="http://www.w3.org/2001/XMLSchema" i:type="d15p1:string">1</Value>
                          </ImageValue>
                          <ImageValue>
                            <Id>63164253-5663-456d-86be-c122c7bd2748</Id>
                            <LasImageId>bf9ea155-f56a-4f8d-9eed-a26a7782b4f3</LasImageId>
                            <Name>Microscope_Magchanger_Article_No</Name>
                            <Type>System.String</Type>
                            <Value xmlns:d15p1="http://www.w3.org/2001/XMLSchema" i:type="d15p1:string">11888386</Value>
                          </ImageValue>
                          <ImageValue>
                            <Id>68430c17-fdb1-43ba-a538-c11dd0fee3da</Id>
                            <LasImageId>bf9ea155-f56a-4f8d-9eed-a26a7782b4f3</LasImageId>
                            <Name>Microscope_Ports</Name>
                            <Type>System.Int32</Type>
                            <Value xmlns:d15p1="http://www.w3.org/2001/XMLSchema" i:type="d15p1:int">1</Value>
                          </ImageValue>
                          <ImageValue>
                            <Id>74a96cec-9f4d-4a81-95d9-e3e4ff82987c</Id>
                            <LasImageId>bf9ea155-f56a-4f8d-9eed-a26a7782b4f3</LasImageId>
                            <Name>Microscope_Ports_Port_Name</Name>
                            <Type>System.String</Type>
                            <Value xmlns:d15p1="http://www.w3.org/2001/XMLSchema" i:type="d15p1:string">VISUAL</Value>
                          </ImageValue>
                          <ImageValue>
                            <Id>d4c25ee0-ca05-48b6-93c4-02d1eb6db2d3</Id>
                            <LasImageId>bf9ea155-f56a-4f8d-9eed-a26a7782b4f3</LasImageId>
                            <Name>Microscope_Ports_Port_Magnification</Name>
                            <Type>System.String</Type>
                            <Value xmlns:d15p1="http://www.w3.org/2001/XMLSchema" i:type="d15p1:string">10</Value>
                          </ImageValue>
                          <ImageValue>
                            <Id>2310b9a6-3a76-4a3e-a82b-f29bb0aa3328</Id>
                            <LasImageId>bf9ea155-f56a-4f8d-9eed-a26a7782b4f3</LasImageId>
                            <Name>Microscope_Ports_Port_Article_No</Name>
                            <Type>System.String</Type>
                            <Value xmlns:d15p1="http://www.w3.org/2001/XMLSchema" i:type="d15p1:string">11507808</Value>
                          </ImageValue>
                          <ImageValue>
                            <Id>daf6ab73-b2e5-4c51-8ff1-37ca24e574fb</Id>
                            <LasImageId>bf9ea155-f56a-4f8d-9eed-a26a7782b4f3</LasImageId>
                            <Name>Microscope_Sideports_Prisms_Prism_Name</Name>
                            <Type>System.String</Type>
                            <Value xmlns:d15p1="http://www.w3.org/2001/XMLSchema" i:type="d15p1:string">P,100</Value>
                          </ImageValue>
                          <ImageValue>
                            <Id>e53d36ba-9a75-471f-b43e-e8bc8f4ff472</Id>
                            <LasImageId>bf9ea155-f56a-4f8d-9eed-a26a7782b4f3</LasImageId>
                            <Name>Microscope_Sideports_Num_Prisms</Name>
                            <Type>System.String</Type>
                            <Value xmlns:d15p1="http://www.w3.org/2001/XMLSchema" i:type="d15p1:string">2</Value>
                          </ImageValue>
                          <ImageValue>
                            <Id>ad97c50d-b37c-4b6a-b701-20426494c532</Id>
                            <LasImageId>bf9ea155-f56a-4f8d-9eed-a26a7782b4f3</LasImageId>
                            <Name>Microscope_Illumination</Name>
                            <Type>System.Int32</Type>
                            <Value xmlns:d15p1="http://www.w3.org/2001/XMLSchema" i:type="d15p1:int">235</Value>
                          </ImageValue>
                          <ImageValue>
                            <Id>58b254de-d417-4916-a777-f6ebee97623b</Id>
                            <LasImageId>bf9ea155-f56a-4f8d-9eed-a26a7782b4f3</LasImageId>
                            <Name>Microscope_Contrast</Name>
                            <Type>System.Int32</Type>
                            <Value xmlns:d15p1="http://www.w3.org/2001/XMLSchema" i:type="d15p1:int">29</Value>
                          </ImageValue>
                        </ImageValues>
                      </LasImage>
                    </Item>
                  </Children>
                </Item>
              </Children>
            </Item>
          </Children>
        </Item>
      </Children>
    </Item>
  </Children>
</Item>
