# Supplementary material for: All-Trans Retinoic Acid Attenuates Transmissible Gastroenteritis Virus-Induced Inflammation in IPEC-J2 Cells via Suppressing the RLRs/NF‐κB Signaling Pathway
Source: Front Immunol. 2022 Jan 31;13:734171. doi: 10.3389/fimmu.2022.734171 (PMC8841732; doi:10.3389/fimmu.2022.734171)
Supplement: Supplementary file 1 [file DataSheet_1.zip › Raw data-2021-12-18/Raw data-Immunofluorescence/TGEV/.Metadata/Overlay_Maximum.tif.cal.xml]

<?xml version="1.0" encoding="utf-8"?>
<Item xmlns:i="http://www.w3.org/2001/XMLSchema-instance" xmlns="http://schemas.datacontract.org/2004/07/LeicaMicrosystems.DataEntities.V3_2">
  <Id>2030abd0-8396-4491-aa9c-6ecf940d7ab1</Id>
  <ParentId i:nil="true" />
  <LinkedItemId i:nil="true" />
  <Type>Computer</Type>
  <SubType i:nil="true" />
  <Index i:nil="true" />
  <Name>Computer</Name>
  <FolderTypeId i:nil="true" />
  <Keywords i:nil="true" />
  <LastModifiedDate>0001-01-01T00:00:00</LastModifiedDate>
  <Owner i:nil="true" />
  <Reader i:nil="true" />
  <Children>
    <Item>
      <Id>f67f8246-c25a-4be3-858a-79e760165c64</Id>
      <ParentId>2030abd0-8396-4491-aa9c-6ecf940d7ab1</ParentId>
      <LinkedItemId i:nil="true" />
      <Type>Drive</Type>
      <SubType>Local Fixed Disk (F:)</SubType>
      <Index i:nil="true" />
      <Name>F:\</Name>
      <FolderTypeId i:nil="true" />
      <Keywords i:nil="true" />
      <LastModifiedDate>0001-01-01T00:00:00</LastModifiedDate>
      <Owner i:nil="true" />
      <Reader i:nil="true" />
      <Children>
        <Item>
          <Id>a7346399-ebf5-4592-9d0c-a13afeb670e8</Id>
          <ParentId>f67f8246-c25a-4be3-858a-79e760165c64</ParentId>
          <LinkedItemId i:nil="true" />
          <Type>Folder</Type>
          <SubType i:nil="true" />
          <Index i:nil="true" />
          <Name>PJN</Name>
          <FolderTypeId i:nil="true" />
          <Keywords i:nil="true" />
          <LastModifiedDate>0001-01-01T00:00:00</LastModifiedDate>
          <Owner i:nil="true" />
          <Reader i:nil="true" />
          <Children>
            <Item>
              <Id>18ed0485-48ff-454b-a9ec-7b1b380d8557</Id>
              <ParentId>a7346399-ebf5-4592-9d0c-a13afeb670e8</ParentId>
              <LinkedItemId i:nil="true" />
              <Type>Folder</Type>
              <SubType i:nil="true" />
              <Index i:nil="true" />
              <Name>NF-KN-FTT细胞</Name>
              <FolderTypeId i:nil="true" />
              <Keywords i:nil="true" />
              <LastModifiedDate>0001-01-01T00:00:00</LastModifiedDate>
              <Owner i:nil="true" />
              <Reader i:nil="true" />
              <Children>
                <Item>
                  <Id>315e833c-700d-4b6f-be2f-fa33619e9186</Id>
                  <ParentId>18ed0485-48ff-454b-a9ec-7b1b380d8557</ParentId>
                  <LinkedItemId i:nil="true" />
                  <Type>MultiCollection</Type>
                  <SubType>ImageOverlay</SubType>
                  <Index i:nil="true" />
                  <Name>T-1</Name>
                  <FolderTypeId i:nil="true" />
                  <Keywords></Keywords>
                  <LastModifiedDate>2020-06-23T23:07:25.9558486+08:00</LastModifiedDate>
                  <Owner i:nil="true" />
                  <Reader i:nil="true" />
                  <Children>
                    <Item>
                      <Id>4adca059-1a00-4193-a228-d252cc5f3da7</Id>
                      <ParentId>315e833c-700d-4b6f-be2f-fa33619e9186</ParentId>
                      <LinkedItemId i:nil="true" />
                      <Type>Collection</Type>
                      <SubType>ImageResult</SubType>
                      <Index i:nil="true" />
                      <Name>Overlay_Maximum.tif</Name>
                      <FolderTypeId i:nil="true" />
                      <Keywords></Keywords>
                      <LastModifiedDate>2020-06-23T23:07:25.9408477+08:00</LastModifiedDate>
                      <Owner i:nil="true" />
                      <Reader i:nil="true" />
                      <Children>
                        <Item>
                          <Id>3d4c5659-b83b-4c62-926e-fb0b31cb8c83</Id>
                          <ParentId>4adca059-1a00-4193-a228-d252cc5f3da7</ParentId>
                          <LinkedItemId i:nil="true" />
                          <Type>Leaf</Type>
                          <SubType>ImageResult</SubType>
                          <Index i:nil="true" />
                          <Name>Overlay_Maximum.tif</Name>
                          <FolderTypeId i:nil="true" />
                          <Keywords></Keywords>
                          <LastModifiedDate>2020-06-23T23:07:25.8298414+08:00</LastModifiedDate>
                          <Owner i:nil="true" />
                          <Reader i:nil="true" />
                          <Children>
                            <Item>
                              <Id>71a9bcf6-d151-4a11-9504-02fbc058d337</Id>
                              <ParentId>3d4c5659-b83b-4c62-926e-fb0b31cb8c83</ParentId>
                              <LinkedItemId i:nil="true" />
                              <Type>Derived</Type>
                              <SubType>Image</SubType>
                              <Index i:nil="true" />
                              <Name>Overlay_Maximum.tif.thb</Name>
                              <FolderTypeId i:nil="true" />
                              <Keywords></Keywords>
                              <LastModifiedDate>2020-06-23T23:07:25.8298414+08:00</LastModifiedDate>
                              <Owner i:nil="true" />
                              <Reader i:nil="true" />
                            </Item>
                          </Children>
                        </Item>
                        <Item>
                          <Id>36d996dc-2ece-457e-a01c-796eb0db60fa</Id>
                          <ParentId>4adca059-1a00-4193-a228-d252cc5f3da7</ParentId>
                          <LinkedItemId i:nil="true" />
                          <Type>Leaf</Type>
                          <SubType>Lambda.xml</SubType>
                          <Index i:nil="true" />
                          <Name>Overlay_Maximum.tif.Lambda.xml</Name>
                          <FolderTypeId i:nil="true" />
                          <Keywords></Keywords>
                          <LastModifiedDate>2020-06-23T23:07:25.8318415+08:00</LastModifiedDate>
                          <Owner i:nil="true" />
                          <Reader i:nil="true" />
                        </Item>
                        <Item>
                          <Id>164906af-5963-4127-a8a8-8e15bbb3d7ba</Id>
                          <ParentId>4adca059-1a00-4193-a228-d252cc5f3da7</ParentId>
                          <LinkedItemId i:nil="true" />
                          <Type>Leaf</Type>
                          <SubType>DXScaleBarSettingsData</SubType>
                          <Index i:nil="true" />
                          <Name>Overlay_Maximum.tif.sbx</Name>
                          <FolderTypeId i:nil="true" />
                          <Keywords></Keywords>
                          <LastModifiedDate>2020-06-23T23:07:25.9378476+08:00</LastModifiedDate>
                          <Owner i:nil="true" />
                          <Reader i:nil="true" />
                        </Item>
                        <Item>
                          <Id>834f53db-3797-444b-af02-75b67ef83dc1</Id>
                          <ParentId>4adca059-1a00-4193-a228-d252cc5f3da7</ParentId>
                          <LinkedItemId i:nil="true" />
                          <Type>Leaf</Type>
                          <SubType>DXExtendedAnnotationData</SubType>
                          <Index i:nil="true" />
                          <Name>Overlay_Maximum.tif.eax</Name>
                          <FolderTypeId i:nil="true" />
                          <Keywords></Keywords>
                          <LastModifiedDate>2020-06-23T23:07:25.9408477+08:00</LastModifiedDate>
                          <Owner i:nil="true" />
                          <Reader i:nil="true" />
                        </Item>
                      </Children>
                      <LasImage>
                        <Id>4adca059-1a00-4193-a228-d252cc5f3da7</Id>
                        <Included>false</Included>
                        <Processed>false</Processed>
                        <UnitName>Microns</UnitName>
                        <CreationUserName>1-PC\1</CreationUserName>
                        <ModificationUserName>1-PC\1</ModificationUserName>
                        <AcquiredDate>2020-06-23T23:07:25.8288413+08:00</AcquiredDate>
                        <CreationDate>2020-06-23T23:07:25.8288413+08:00</CreationDate>
                        <ImportDate i:nil="true" />
                        <XMetresPerPixel>1.2142835344587052E-07</XMetresPerPixel>
                        <YMetresPerPixel>1.2142835344587052E-07</YMetresPerPixel>
                        <BitDepth>24</BitDepth>
                        <NumPixelsX>2560</NumPixelsX>
                        <NumPixelsY>1920</NumPixelsY>
                        <FileSize>14745948</FileSize>
                        <DecimalPlaces>3</DecimalPlaces>
                        <ImageValues>
                          <ImageValue>
                            <Id>59a6c689-a4ca-483e-85ce-baa19d96fa48</Id>
                            <LasImageId>4adca059-1a00-4193-a228-d252cc5f3da7</LasImageId>
                            <Name>Microscope_Contrast_Method</Name>
                            <Type>System.String</Type>
                            <Value xmlns:d15p1="http://www.w3.org/2001/XMLSchema" i:type="d15p1:string">FLUO</Value>
                          </ImageValue>
                          <ImageValue>
                            <Id>48621774-442e-4357-ae0d-6959c89ea339</Id>
                            <LasImageId>4adca059-1a00-4193-a228-d252cc5f3da7</LasImageId>
                            <Name>Microscope_Stand_Serial_Number</Name>
                            <Type>System.String</Type>
                            <Value xmlns:d15p1="http://www.w3.org/2001/XMLSchema" i:type="d15p1:string">402201</Value>
                          </ImageValue>
                          <ImageValue>
                            <Id>13f128f0-b0a2-4e65-983e-5de0cbe4fbd5</Id>
                            <LasImageId>4adca059-1a00-4193-a228-d252cc5f3da7</LasImageId>
                            <Name>Microscope_Stand_Name</Name>
                            <Type>System.String</Type>
                            <Value xmlns:d15p1="http://www.w3.org/2001/XMLSchema" i:type="d15p1:string">DMI4000B</Value>
                          </ImageValue>
                          <ImageValue>
                            <Id>8670628c-1a94-436c-ad71-1ee9e3604aa1</Id>
                            <LasImageId>4adca059-1a00-4193-a228-d252cc5f3da7</LasImageId>
                            <Name>Microscope_Stand_Configuration_Software_Version_Infos</Name>
                            <Type>System.String</Type>
                            <Value xmlns:d15p1="http://www.w3.org/2001/XMLSchema" i:type="d15p1:string">O326F167</Value>
                          </ImageValue>
                          <ImageValue>
                            <Id>166ae0d6-0086-48c8-9d3b-384ed7faf391</Id>
                            <LasImageId>4adca059-1a00-4193-a228-d252cc5f3da7</LasImageId>
                            <Name>Microscope_Lamp</Name>
                            <Type>System.Int32</Type>
                            <Value xmlns:d15p1="http://www.w3.org/2001/XMLSchema" i:type="d15p1:int">0</Value>
                          </ImageValue>
                          <ImageValue>
                            <Id>e5f836c0-164c-41b1-a740-3ce196c3e46d</Id>
                            <LasImageId>4adca059-1a00-4193-a228-d252cc5f3da7</LasImageId>
                            <Name>Microscope_Condenser_Name</Name>
                            <Type>System.String</Type>
                            <Value xmlns:d15p1="http://www.w3.org/2001/XMLSchema" i:type="d15p1:string">S28</Value>
                          </ImageValue>
                          <ImageValue>
                            <Id>1b3d394f-0b87-4469-ba0e-0e03164eda59</Id>
                            <LasImageId>4adca059-1a00-4193-a228-d252cc5f3da7</LasImageId>
                            <Name>Microscope_Condenser_Article_No</Name>
                            <Type>System.String</Type>
                            <Value xmlns:d15p1="http://www.w3.org/2001/XMLSchema" i:type="d15p1:string">11522106</Value>
                          </ImageValue>
                          <ImageValue>
                            <Id>621447b2-0429-45dc-9421-f70e82639aa7</Id>
                            <LasImageId>4adca059-1a00-4193-a228-d252cc5f3da7</LasImageId>
                            <Name>Microscope_Condenserturret_Prism_Name</Name>
                            <Type>System.String</Type>
                            <Value xmlns:d15p1="http://www.w3.org/2001/XMLSchema" i:type="d15p1:string">BF</Value>
                          </ImageValue>
                          <ImageValue>
                            <Id>4d697869-fa52-4f9f-b77c-a0375cd17923</Id>
                            <LasImageId>4adca059-1a00-4193-a228-d252cc5f3da7</LasImageId>
                            <Name>Microscope_Nosepiece_Objective_Magnification</Name>
                            <Type>System.String</Type>
                            <Value xmlns:d15p1="http://www.w3.org/2001/XMLSchema" i:type="d15p1:string">40</Value>
                          </ImageValue>
                          <ImageValue>
                            <Id>b82946e0-8fdd-447b-a6b2-24d1b433a941</Id>
                            <LasImageId>4adca059-1a00-4193-a228-d252cc5f3da7</LasImageId>
                            <Name>Microscope_Nosepiece_Objective_Article_No</Name>
                            <Type>System.String</Type>
                            <Value xmlns:d15p1="http://www.w3.org/2001/XMLSchema" i:type="d15p1:string">11506201</Value>
                          </ImageValue>
                          <ImageValue>
                            <Id>6c807be2-929c-48c4-a0ad-9c531668bb65</Id>
                            <LasImageId>4adca059-1a00-4193-a228-d252cc5f3da7</LasImageId>
                            <Name>Microscope_Nosepiece_Objective_Aperture</Name>
                            <Type>System.String</Type>
                            <Value xmlns:d15p1="http://www.w3.org/2001/XMLSchema" i:type="d15p1:string">0.60</Value>
                          </ImageValue>
                          <ImageValue>
                            <Id>77854aca-9cab-4998-8e89-27d0ba0ac072</Id>
                            <LasImageId>4adca059-1a00-4193-a228-d252cc5f3da7</LasImageId>
                            <Name>Microscope_Nosepiece_Objective_Type</Name>
                            <Type>System.String</Type>
                            <Value xmlns:d15p1="http://www.w3.org/2001/XMLSchema" i:type="d15p1:string">DRY</Value>
                          </ImageValue>
                          <ImageValue>
                            <Id>71022bc5-f0aa-4703-ac0c-336deb899967</Id>
                            <LasImageId>4adca059-1a00-4193-a228-d252cc5f3da7</LasImageId>
                            <Name>Microscope_Nosepiece_Objective_Tirf_Scan_Conversion_X</Name>
                            <Type>System.String</Type>
                            <Value xmlns:d15p1="http://www.w3.org/2001/XMLSchema" i:type="d15p1:string">0.0000095</Value>
                          </ImageValue>
                          <ImageValue>
                            <Id>683fa04f-dd42-4668-8554-7e5cdc185453</Id>
                            <LasImageId>4adca059-1a00-4193-a228-d252cc5f3da7</LasImageId>
                            <Name>Microscope_Nosepiece_Objective_Tirf_Scan_Conversion_Y</Name>
                            <Type>System.String</Type>
                            <Value xmlns:d15p1="http://www.w3.org/2001/XMLSchema" i:type="d15p1:string">0.000011</Value>
                          </ImageValue>
                          <ImageValue>
                            <Id>d37b2d1f-95c6-4dd5-bd42-3e8e2c09c05d</Id>
                            <LasImageId>4adca059-1a00-4193-a228-d252cc5f3da7</LasImageId>
                            <Name>Microscope_Nosepiece_Objective_Tirf_Align_Start_Pos</Name>
                            <Type>System.Int32</Type>
                            <Value xmlns:d15p1="http://www.w3.org/2001/XMLSchema" i:type="d15p1:int">80000</Value>
                          </ImageValue>
                          <ImageValue>
                            <Id>ff3ed2d4-01e5-4c7b-b9b3-f2498a931816</Id>
                            <LasImageId>4adca059-1a00-4193-a228-d252cc5f3da7</LasImageId>
                            <Name>Microscope_Nosepiece_Objective_Tirf_Align_End_Pos</Name>
                            <Type>System.Int32</Type>
                            <Value xmlns:d15p1="http://www.w3.org/2001/XMLSchema" i:type="d15p1:int">180000</Value>
                          </ImageValue>
                          <ImageValue>
                            <Id>91975c01-26bd-48b1-adb5-50719354e405</Id>
                            <LasImageId>4adca059-1a00-4193-a228-d252cc5f3da7</LasImageId>
                            <Name>Microscope_Nosepiece_Objective_Tirf_Align_Speed</Name>
                            <Type>System.Int32</Type>
                            <Value xmlns:d15p1="http://www.w3.org/2001/XMLSchema" i:type="d15p1:int">150000</Value>
                          </ImageValue>
                          <ImageValue>
                            <Id>732115f8-bd79-4071-9e07-dec711565a8f</Id>
                            <LasImageId>4adca059-1a00-4193-a228-d252cc5f3da7</LasImageId>
                            <Name>Microscope_Nosepiece_Objective_Tirf_Align_Sb_Ratio</Name>
                            <Type>System.String</Type>
                            <Value xmlns:d15p1="http://www.w3.org/2001/XMLSchema" i:type="d15p1:string">0.50</Value>
                          </ImageValue>
                          <ImageValue>
                            <Id>30892ef3-d319-4e26-8c95-1dbefffbeae9</Id>
                            <LasImageId>4adca059-1a00-4193-a228-d252cc5f3da7</LasImageId>
                            <Name>Microscope_Nosepiece_Objective_Tirf_Align_Threshold</Name>
                            <Type>System.String</Type>
                            <Value xmlns:d15p1="http://www.w3.org/2001/XMLSchema" i:type="d15p1:string">0.95</Value>
                          </ImageValue>
                          <ImageValue>
                            <Id>09e7d4da-3521-4a49-86c6-3b73d555e60b</Id>
                            <LasImageId>4adca059-1a00-4193-a228-d252cc5f3da7</LasImageId>
                            <Name>Microscope_Dicturret_Prism_Name</Name>
                            <Type>System.String</Type>
                            <Value xmlns:d15p1="http://www.w3.org/2001/XMLSchema" i:type="d15p1:string">-</Value>
                          </ImageValue>
                          <ImageValue>
                            <Id>2c29d872-f4af-41a6-9c7e-5fffeff125fa</Id>
                            <LasImageId>4adca059-1a00-4193-a228-d252cc5f3da7</LasImageId>
                            <Name>Microscope_IL_Turret_Cube_Magnification</Name>
                            <Type>System.String</Type>
                            <Value xmlns:d15p1="http://www.w3.org/2001/XMLSchema" i:type="d15p1:string">1</Value>
                          </ImageValue>
                          <ImageValue>
                            <Id>29a5edc8-b829-4b3b-ba1b-5c0f4ef1b64b</Id>
                            <LasImageId>4adca059-1a00-4193-a228-d252cc5f3da7</LasImageId>
                            <Name>Microscope_IL_Field_Diaphragm</Name>
                            <Type>System.Int32</Type>
                            <Value xmlns:d15p1="http://www.w3.org/2001/XMLSchema" i:type="d15p1:int">12</Value>
                          </ImageValue>
                          <ImageValue>
                            <Id>9d9e195b-eacc-4a01-8999-6ebcc12a01b6</Id>
                            <LasImageId>4adca059-1a00-4193-a228-d252cc5f3da7</LasImageId>
                            <Name>Microscope_IL_Field_Diaphragm_Items_Item_Description</Name>
                            <Type>System.String</Type>
                            <Value xmlns:d15p1="http://www.w3.org/2001/XMLSchema" i:type="d15p1:string">CIRC 6</Value>
                          </ImageValue>
                          <ImageValue>
                            <Id>73d84661-04b3-4e8d-8147-732d273ae623</Id>
                            <LasImageId>4adca059-1a00-4193-a228-d252cc5f3da7</LasImageId>
                            <Name>Microscope_IL_Field_Diaphragm_Items_Item_Type</Name>
                            <Type>System.String</Type>
                            <Value xmlns:d15p1="http://www.w3.org/2001/XMLSchema" i:type="d15p1:string">CIRC</Value>
                          </ImageValue>
                          <ImageValue>
                            <Id>268e171b-0e25-44a4-a090-54227f410f5f</Id>
                            <LasImageId>4adca059-1a00-4193-a228-d252cc5f3da7</LasImageId>
                            <Name>Microscope_IL_Field_Diaphragm_Items_Item_Type_Index</Name>
                            <Type>System.Int32</Type>
                            <Value xmlns:d15p1="http://www.w3.org/2001/XMLSchema" i:type="d15p1:int">6</Value>
                          </ImageValue>
                          <ImageValue>
                            <Id>40ab50b9-8d9e-4a91-8954-87a8c720f84d</Id>
                            <LasImageId>4adca059-1a00-4193-a228-d252cc5f3da7</LasImageId>
                            <Name>Microscope_IL_Aperture_Diaphragm</Name>
                            <Type>System.Int32</Type>
                            <Value xmlns:d15p1="http://www.w3.org/2001/XMLSchema" i:type="d15p1:int">9</Value>
                          </ImageValue>
                          <ImageValue>
                            <Id>e1ee5915-8104-4bec-8b36-137a81979258</Id>
                            <LasImageId>4adca059-1a00-4193-a228-d252cc5f3da7</LasImageId>
                            <Name>Microscope_Fim</Name>
                            <Type>System.String</Type>
                            <Value xmlns:d15p1="http://www.w3.org/2001/XMLSchema" i:type="d15p1:string">1</Value>
                          </ImageValue>
                          <ImageValue>
                            <Id>18ab441f-1935-4c29-8481-ecfe081e1198</Id>
                            <LasImageId>4adca059-1a00-4193-a228-d252cc5f3da7</LasImageId>
                            <Name>Microscope_IL_Shutter_Lamp</Name>
                            <Type>System.Int32</Type>
                            <Value xmlns:d15p1="http://www.w3.org/2001/XMLSchema" i:type="d15p1:int">1</Value>
                          </ImageValue>
                          <ImageValue>
                            <Id>7fee2591-45af-4f35-9147-0c2d93f0fe31</Id>
                            <LasImageId>4adca059-1a00-4193-a228-d252cc5f3da7</LasImageId>
                            <Name>Microscope_Magchanger_Magnification</Name>
                            <Type>System.String</Type>
                            <Value xmlns:d15p1="http://www.w3.org/2001/XMLSchema" i:type="d15p1:string">1</Value>
                          </ImageValue>
                          <ImageValue>
                            <Id>496eefb0-31a0-4032-9fcc-1c9dd7cf0094</Id>
                            <LasImageId>4adca059-1a00-4193-a228-d252cc5f3da7</LasImageId>
                            <Name>Microscope_Magchanger_Article_No</Name>
                            <Type>System.String</Type>
                            <Value xmlns:d15p1="http://www.w3.org/2001/XMLSchema" i:type="d15p1:string">11888386</Value>
                          </ImageValue>
                          <ImageValue>
                            <Id>e79b9f01-d6be-4719-b405-d26f883496dc</Id>
                            <LasImageId>4adca059-1a00-4193-a228-d252cc5f3da7</LasImageId>
                            <Name>Microscope_Ports</Name>
                            <Type>System.Int32</Type>
                            <Value xmlns:d15p1="http://www.w3.org/2001/XMLSchema" i:type="d15p1:int">1</Value>
                          </ImageValue>
                          <ImageValue>
                            <Id>ad9a0630-df16-4e00-a691-8b2de1b2d67e</Id>
                            <LasImageId>4adca059-1a00-4193-a228-d252cc5f3da7</LasImageId>
                            <Name>Microscope_Ports_Port_Name</Name>
                            <Type>System.String</Type>
                            <Value xmlns:d15p1="http://www.w3.org/2001/XMLSchema" i:type="d15p1:string">VISUAL</Value>
                          </ImageValue>
                          <ImageValue>
                            <Id>6fcecc54-656f-47b7-a8a2-fbdcf5e1b7db</Id>
                            <LasImageId>4adca059-1a00-4193-a228-d252cc5f3da7</LasImageId>
                            <Name>Microscope_Ports_Port_Magnification</Name>
                            <Type>System.String</Type>
                            <Value xmlns:d15p1="http://www.w3.org/2001/XMLSchema" i:type="d15p1:string">10</Value>
                          </ImageValue>
                          <ImageValue>
                            <Id>1f593f3e-158a-4bba-a261-7b3fe8da03e6</Id>
                            <LasImageId>4adca059-1a00-4193-a228-d252cc5f3da7</LasImageId>
                            <Name>Microscope_Ports_Port_Article_No</Name>
                            <Type>System.String</Type>
                            <Value xmlns:d15p1="http://www.w3.org/2001/XMLSchema" i:type="d15p1:string">11507808</Value>
                          </ImageValue>
                          <ImageValue>
                            <Id>588727ee-cebd-4d58-9006-5fd3c1b0329b</Id>
                            <LasImageId>4adca059-1a00-4193-a228-d252cc5f3da7</LasImageId>
                            <Name>Microscope_Sideports_Prisms_Prism_Name</Name>
                            <Type>System.String</Type>
                            <Value xmlns:d15p1="http://www.w3.org/2001/XMLSchema" i:type="d15p1:string">P,100</Value>
                          </ImageValue>
                          <ImageValue>
                            <Id>bb69f49f-09e1-4eed-9dbe-57822747f7fd</Id>
                            <LasImageId>4adca059-1a00-4193-a228-d252cc5f3da7</LasImageId>
                            <Name>Microscope_Sideports_Num_Prisms</Name>
                            <Type>System.String</Type>
                            <Value xmlns:d15p1="http://www.w3.org/2001/XMLSchema" i:type="d15p1:string">2</Value>
                          </ImageValue>
                          <ImageValue>
                            <Id>5d8ea3c5-6511-49b7-8f0d-3070c3db5d0b</Id>
                            <LasImageId>4adca059-1a00-4193-a228-d252cc5f3da7</LasImageId>
                            <Name>Microscope_Illumination</Name>
                            <Type>System.Int32</Type>
                            <Value xmlns:d15p1="http://www.w3.org/2001/XMLSchema" i:type="d15p1:int">235</Value>
                          </ImageValue>
                          <ImageValue>
                            <Id>7affef3f-ddbb-4d28-8ee2-393c80319c28</Id>
                            <LasImageId>4adca059-1a00-4193-a228-d252cc5f3da7</LasImageId>
                            <Name>Microscope_Contrast</Name>
                            <Type>System.Int32</Type>
                            <Value xmlns:d15p1="http://www.w3.org/2001/XMLSchema" i:type="d15p1:int">29</Value>
                          </ImageValue>
                        </ImageValues>
                      </LasImage>
                    </Item>
                  </Children>
                </Item>
              </Children>
            </Item>
          </Children>
        </Item>
      </Children>
    </Item>
  </Children>
</Item>
