# Supplementary material for: All-Trans Retinoic Acid Attenuates Transmissible Gastroenteritis Virus-Induced Inflammation in IPEC-J2 Cells via Suppressing the RLRs/NF‐κB Signaling Pathway
Source: Front Immunol. 2022 Jan 31;13:734171. doi: 10.3389/fimmu.2022.734171 (PMC8841732; doi:10.3389/fimmu.2022.734171)
Supplement: Supplementary file 1 [file DataSheet_1.zip › Raw data-2021-12-18/Raw data-Immunofluorescence/TGEV/.Metadata/Overlay_Maximum.tif.lmd]

<?xml version="1.0" encoding="utf-8"?><LMDataStore><LMDataEntity><LMMeasurement><LasImageId>115ae62d-bc20-47fe-a28b-9510db517509</LasImageId><Name>默认</Name><DescriptionField></DescriptionField><ConfigurationId>00000000-0000-0000-0000-000000000000</ConfigurationId><SpecimenField></SpecimenField><ObservationsField></ObservationsField><ImageWidth>0</ImageWidth><GridLayoutConfig64></GridLayoutConfig64></LMMeasurement></LMDataEntity></LMDataStore>
